# Supplementary material for: Degenerative Disease Diagnosis and Analysis Based on Tissue Specificity of DNA Methylation
Source: Int J Mol Sci. 2025 Jan 7;26(2):452. doi: 10.3390/ijms26020452 (PMC11765164; doi:10.3390/ijms26020452)
Supplement: Supplementary file 1 [file ijms-26-00452-s001.zip]

Archive with 7 entries (6 files):
- All-cpg-info/
- All-cpg-info/cpg_fold_change_blood.csv
- All-cpg-info/cpg_fold_change_brain.csv
- All-cpg-info/cpg_fold_change_breast.csv
- All-cpg-info/cpg_fold_change_kidney.csv
- All-cpg-info/cpg_fold_change_lung.csv
- All-cpg-info/cpg_fold_change_Saliva.csv
