# Supplementary material for: Degenerative Disease Diagnosis and Analysis Based on Tissue Specificity of DNA Methylation
Source: Int J Mol Sci. 2025 Jan 7;26(2):452. doi: 10.3390/ijms26020452 (PMC11765164; doi:10.3390/ijms26020452)
Supplement: Supplementary file 1 [file ijms-26-00452-s001.zip › All-cpg-info/cpg_fold_change_blood.csv]

CpG_site	Healthy_Median	Disease_Median	Healthy_SE	Disease_SE	Magnification	genesUniq
cg23627948	0.16949999999999998	0.3035	0.016653390196909007	0.01649202635619205	1.7905604719764012	AMZ1
cg09703840	0.568	0.7955000000000001	0.025503890849924223	0.022403259953981174	1.4005281690140847
cg12575883	0.2415	0.1475	0.012161517175089629	0.010663754526716218	0.6107660455486542	COX19
cg11231949	0.086	0.118	0.008521040565754414	0.010026991048911407	1.372093023255814	AC023095.1;NKAIN3
cg13532885	0.608	0.384	0.016726557725166687	0.017986921623639483	0.6315789473684211	SYN1;Z84466.1
cg08735705	0.2585	0.1695	0.012046131195021776	0.010714069434084502	0.655705996131528	COX19
cg09127314	0.347	0.264	0.01462812356352991	0.014023601282455691	0.7608069164265131	FLG-AS1;PUDPP2
cg09169455	0.239	0.186	0.008402003789380701	0.006670808637548216	0.7782426778242678	MYO10
cg06060754	0.424	0.5125	0.020883734790211224	0.021329013388368716	1.2087264150943395	RGS14
cg23622369	0.3195	0.262	0.010303078876890847	0.011476611438094874	0.8200312989045384	AC067852.1;AC067852.2;HSD17B1
cg17610333	0.18	0.212	0.008786342937890726	0.009726559701989374	1.1777777777777778
cg06796435	0.2775	0.23	0.009605642018410772	0.010650909336623314	0.8288288288288288	CIDEB;LTB4R;LTB4R2
cg27505492	0.279	0.2315	0.010518886285480448	0.010888915872982439	0.8297491039426523	LRCOL1
cg05695937	0.173	0.2015	0.0077185399257799145	0.008330339522831982	1.1647398843930636	NAV1
cg26250154	0.322	0.269	0.009156950829006808	0.009780155696845805	0.8354037267080746	GPR35
cg20904336	0.902	0.761	0.023785077636657364	0.026807540982629375	0.843680709534368	DEGS2
cg21330207	0.2575	0.219	0.010715337068186353	0.009461981928761121	0.8504854368932039	ZADH2
cg13354893	0.3165	0.2715	0.010158850000533196	0.011004451762166917	0.8578199052132702	C2CD2
cg11187796	0.0945	0.0815	0.005040303321800939	0.006055976261912565	0.8624338624338624	ADRA2C
cg19156231	0.1075	0.0935	0.007488293894776397	0.005832837294926964	0.8697674418604652	SCN8A
cg22452230	0.3865	0.337	0.0057935926817145305	0.007216692490680928	0.8719275549805952	AC027237.2;DRAIC
cg25838818	0.48	0.4195	0.009752992754881328	0.01190734850774296	0.8739583333333333	SULT1C2
cg17536595	0.197	0.2205	0.0076361100547122	0.008792181099411482	1.1192893401015227	RSPH9
cg24834889	0.432	0.483	0.012916307873804692	0.011858281468827572	1.1180555555555556	ZNF875
cg15364618	0.3475	0.307	0.011504647984728836	0.012211960150077084	0.883453237410072	CIDEB;LTB4R;LTB4R2
cg20293942	0.368	0.326	0.014210545806590685	0.014242865447711573	0.8858695652173914	AL137060.3;DLEU1;DLEU2
cg25687179	0.2555	0.284	0.005691458778758134	0.006364635563689869	1.111545988258317	AC011455.2;FBXO17
cg06804873	0.861	0.7675000000000001	0.02111152693902006	0.021971747032877645	0.8914053426248549	MFSD2A
cg18449964	0.2455	0.219	0.012076621166033105	0.009516464414345012	0.8920570264765785	ZADH2
cg00274965	0.344	0.307	0.020792826535936268	0.017475533806387198	0.8924418604651163	AP000282.1
cg12289045	0.641	0.5734999999999999	0.009056079826182067	0.010365353906942185	0.894695787831513	SYT3
cg10426893	0.241	0.2655	0.004594191655742821	0.005826666233270909	1.1016597510373445	AC099521.1;AC099521.3;SMPD3
cg10665321	0.2685	0.2415	0.008503041582964072	0.009056717970878878	0.8994413407821228	SLC25A42
cg09809672	0.473	0.4255	0.008116396361624407	0.007093348997476439	0.8995771670190275	EDARADD
cg26772116	0.3505	0.3855	0.009227624917396763	0.010603708661300414	1.0998573466476462	MTIF3
cg02750262	0.388	0.3515	0.012722471132495122	0.01131434822504486	0.9059278350515463	ZADH2
cg05752393	0.3575	0.324	0.007317382376812412	0.008394204109161429	0.9062937062937063	SIGLEC15
cg23713900	0.507	0.4595	0.006583716904821188	0.0075601380859603275	0.9063116370808679	CLUL1
cg20702419	0.3425	0.374	0.007284854636209777	0.007288289417021159	1.091970802919708	GLRA1
cg11568697	0.2415	0.2195	0.010743673684658532	0.008735591831493996	0.9089026915113871	ZADH2
cg12943082	0.51	0.4645	0.007860888735834628	0.008811459251532299	0.9107843137254902	CCL26
cg00336149	0.424	0.3875	0.006487735982746075	0.0062607034813036855	0.9139150943396227	CACNA1D
cg00685795	0.4825	0.524	0.006173890609050768	0.009388895816147106	1.0860103626943005	AC067852.1;COASY
cg25020678	0.298	0.2725	0.006154470412684269	0.006100494681051312	0.9144295302013424	DIP2C
cg06468454	0.498	0.457	0.009155647316152898	0.0103821824840114	0.9176706827309238	P2RX5;P2RX5-TAX1BP3
cg06699216	0.413	0.447	0.012085888925151974	0.01345591890341769	1.082324455205811	CSGALNACT1
cg09504320	0.2285	0.247	0.005234238003257731	0.006689991318259228	1.0809628008752734
cg23603995	0.5205	0.5625	0.024252815123489094	0.025198929169969336	1.080691642651297	ARID1B
cg05349624	0.2875	0.3105	0.006197258761873363	0.0069787588257135495	1.08	COL18A1
cg08179817	0.5135000000000001	0.4725	0.00700395270796095	0.00909365546394681	0.920155793573515	AC105415.1
cg05001044	0.375	0.346	0.006781609415369354	0.00789128626967106	0.9226666666666666	MT-CO1;MT-CO2;MT-TA;MT-TC;MT-TD;MT-TN;MT-TY
cg02419920	0.3175	0.293	0.007503740750620669	0.006804120780524078	0.9228346456692913	SLC10A4
cg04524478	0.2595	0.2795	0.006303219876228403	0.008893241333402652	1.0770712909441233	MYF5
cg00755546	0.143	0.154	0.006000085773797679	0.008254414857908746	1.076923076923077	MICOS10-NBL1;NBL1
cg16211174	0.481	0.518	0.007715148158727161	0.01012939895711109	1.076923076923077
cg23740940	0.4265	0.394	0.010451494504315513	0.011004205623948573	0.9237983587338805	AP003071.2;AP003071.5;SMIM38
cg02418439	0.151	0.1395	0.01006844254855414	0.008593792450767513	0.9238410596026492	GSE1
cg21302055	0.5974999999999999	0.553	0.01135962454031689	0.012594169887353244	0.9255230125523014	CD40LG
cg17040753	0.28	0.2595	0.006190807457004052	0.006933211246011345	0.9267857142857142	AC013268.1;AC013268.5;AC013271.1
cg08655800	0.6775	0.628	0.007185458027899617	0.006797117333134985	0.9269372693726937	ELAPOR1
cg07138768	0.7444999999999999	0.6904999999999999	0.009819412642641344	0.01094804239685033	0.9274680993955674	GET4;SUN1
cg14708514	0.2805	0.2605	0.006740354575093197	0.008742337424073932	0.9286987522281639	AGO2
cg20583945	0.288	0.3085	0.01656497031129671	0.01451094522466167	1.0711805555555556	GSDMD
cg05552035	0.6615	0.615	0.010533209195662826	0.012877127793185103	0.9297052154195011	ADGRA2
cg14167415	0.7155	0.6655	0.014752841054926307	0.014480846667305754	0.9301187980433263	TBCA
cg26684319	0.7235	0.673	0.01060921892801851	0.009622573628313957	0.9302004146510021	ERICH1
cg21786191	0.5475000000000001	0.5105	0.009936597948386498	0.009342743957021653	0.9324200913242007	ZADH2
cg25631739	0.2675	0.2855	0.008061991883605017	0.009688388134590017	1.0672897196261681
cg04001333	0.538	0.502	0.012119071329891162	0.01116283516356346	0.933085501858736	AC007182.1;FLVCR2
cg09618998	0.426	0.3975	0.00525050560335946	0.005706825525259869	0.9330985915492959	KBTBD11
cg09451574	0.63	0.588	0.007688498231157045	0.0077176472968113665	0.9333333333333332	FAM241A
cg00923880	0.5865	0.5475000000000001	0.017561601132682476	0.016681597524206008	0.9335038363171357	CSGALNACT1
cg22299467	0.181	0.193	0.007782801227674707	0.008310810472334857	1.0662983425414365	AC010326.2;ZNF814
cg19405842	0.5005	0.5335000000000001	0.031202397020068506	0.030100270997806888	1.0659340659340661	PRKCZ
cg06268875	0.34550000000000003	0.368	0.009978733143616737	0.009757541294876087	1.065123010130246	PIEZO2
cg15641364	0.2235	0.238	0.007538162772174529	0.006996175001132021	1.064876957494407	TAGLN2
cg21459969	0.449	0.478	0.007528557013602987	0.008558861200563136	1.064587973273942	NPHS1
cg10850215	0.6194999999999999	0.6595	0.011257364413367523	0.01304316454753759	1.0645682001614205	HLA-DPA1;HLA-DPB1
cg06853416	0.697	0.652	0.008435548337694224	0.008691679755357822	0.9354375896700144
cg19307545	0.381	0.40549999999999997	0.005310055640865821	0.0066320388564859445	1.064304461942257	PARD3
cg12893780	0.6944999999999999	0.739	0.011508629875713338	0.012297906695487209	1.0640748740100794	HLA-DPA1;HLA-DPB1
cg18005901	0.119	0.1115	0.006675751083230451	0.004968699096048251	0.9369747899159665	LEMD2
cg10938556	0.297	0.2785	0.006480118467554074	0.006291992265305693	0.9377104377104378
cg16929496	0.3795	0.403	0.008824019732662901	0.009567087098775445	1.061923583662714	AC012313.8;ZNF132
cg08851727	0.846	0.794	0.00798317903311378	0.010610394893592782	0.9385342789598109	ICMT;LINC00337
cg23058405	0.301	0.3195	0.010044202257516472	0.011738482685491162	1.0614617940199336
cg09827761	0.14	0.1315	0.021202284515751332	0.020691901968420086	0.9392857142857143	LINC01169
cg00055986	0.348	0.369	0.008402015811516287	0.009181460019017023	1.0603448275862069
cg13965328	0.2655	0.2815	0.006320639911345123	0.007066037707859256	1.0602636534839922	TMC2
cg16121206	0.547	0.5794999999999999	0.008457239502343538	0.01061029893237431	1.0594149908592319	APOL2
cg06424894	0.4125	0.388	0.009589319553281635	0.010540807618608988	0.9406060606060607	SORD
cg22407942	0.2865	0.2695	0.00531599938816301	0.00641061895245189	0.9406631762652706	SNHG26;SNORD93
cg19037007	0.3715	0.3935	0.0071065924011128965	0.00794358460417187	1.0592193808882908	SLC52A3
cg23340214	0.4365	0.462	0.007841107425393791	0.009210878724024481	1.0584192439862543	AC079385.1
cg14970273	0.608	0.6435	0.010655899679510781	0.011581333989212857	1.0583881578947367	AC016590.1;AC016590.4
cg06291093	0.608	0.6435	0.009337462885137114	0.010124277203281669	1.0583881578947367	ARSF
cg23845646	0.31	0.292	0.008999320905917109	0.010474264950946499	0.9419354838709677	PIF1
cg12424646	0.612	0.5765	0.008718046764840125	0.00982563021342189	0.9419934640522876	ADGRA2
cg14357089	0.572	0.605	0.009062920962009783	0.009915474896556514	1.0576923076923077	AL390783.1;CACNB2
cg14973240	0.262	0.247	0.011988315186468073	0.013623390461877239	0.9427480916030534	CROCC
cg07672814	0.334	0.353	0.008561484342181217	0.008382074367784546	1.05688622754491	PNPLA7
cg11479156	0.671	0.709	0.00889706903276227	0.008450225685827222	1.0566318926974663	SHANK2
cg18073471	0.20450000000000002	0.193	0.007278884016472068	0.006755379749174398	0.943765281173594	AC021127.1;PRDM8
cg08196561	0.451	0.426	0.008750581163961093	0.009316123689929231	0.9445676274944567	AC092720.3;ZCCHC14
cg14920846	0.518	0.5465	0.008443376460907454	0.010609605900962455	1.0550193050193049	NAV1
cg19788941	0.592	0.6245	0.006103750378813725	0.007761246905965144	1.0548986486486487	AC009242.1;KLHL29
cg07166546	0.6145	0.581	0.010194235794523462	0.010244884163090938	0.9454841334418225
cg23832237	0.257	0.271	0.006592050921643079	0.009585619437469859	1.0544747081712063	AC064805.2;RAB37
cg23368787	0.3565	0.3755	0.004837872894301187	0.005460545260819157	1.0532959326788218	AD000090.1;ATP4A
cg00525277	0.515	0.488	0.013149825477967761	0.014788518068645914	0.9475728155339805	TNXB
cg06514855	0.315	0.3315	0.00877636052361137	0.009325915829590466	1.0523809523809524
cg01505878	0.611	0.579	0.007716265059252855	0.008387577334090787	0.9476268412438624
cg14525755	0.528	0.5005	0.010389378025540111	0.011291424251004014	0.9479166666666665	LINC02361
cg07140289	0.7805	0.821	0.008087224243187271	0.010400389270104123	1.0518898142216528	AC011676.3;SLC45A4
cg25436886	0.328	0.311	0.011367457494927787	0.01040570919439823	0.948170731707317	LINC02016
cg20003983	0.589	0.6194999999999999	0.009367632000293846	0.010365018625700152	1.0517826825127334	C20orf85
cg25878441	0.6114999999999999	0.58	0.010702464362675702	0.011736067346759594	0.9484873262469338	AC015712.1;AC015712.6
cg25888561	0.2915	0.3065	0.0098309075076639	0.010358152939749071	1.0514579759862779	ZNF32-AS3
cg25334928	0.371	0.39	0.005844083946327018	0.006544728698530881	1.051212938005391	CACNB2
cg04362853	0.495	0.47	0.008460249059065231	0.007878315143160338	0.9494949494949495	CCDC106;ZNF580;ZNF581
cg22999540	0.6845000000000001	0.719	0.0069048753819604914	0.007623702009078812	1.0504017531044556	SLC6A18
cg02022481	0.0895	0.094	0.0027847354479647642	0.007600709429940329	1.0502793296089385	CH25H
cg13460311	0.647	0.615	0.009349050618899627	0.009105195486560672	0.9505409582689335	AC015819.5
cg10962762	0.439	0.4175	0.011336490246593568	0.013297105745692228	0.9510250569476082
cg01090482	0.419	0.4395	0.004889212615544552	0.005970853364385187	1.0489260143198091	NRG2
cg19405177	0.5934999999999999	0.6225	0.01187082234861272	0.012557982330056856	1.0488626790227467	PLEC
cg17842918	0.307	0.322	0.010549332833517161	0.011966361057969836	1.0488599348534202	ATP11A
cg12410921	0.4665	0.489	0.007551403374823315	0.008334689828989111	1.0482315112540193	AL354702.1
cg11200963	0.72	0.6855	0.005686416918740426	0.006812842522201964	0.9520833333333334	SLC22A8
cg23765086	0.7415	0.706	0.007028972078821233	0.007833882572621072	0.9521240728253539	CAMK2B
cg17588455	0.6425000000000001	0.673	0.010094539528023468	0.01148564760952124	1.0474708171206226	HLA-DPA1;HLA-DPB1
cg22443212	0.6645000000000001	0.633	0.018843702803683127	0.02026221133244859	0.9525959367945823	RNF213
cg12955789	0.694	0.7264999999999999	0.012352628477495398	0.012153171594196297	1.046829971181556	RASGEF1C
cg16780454	0.431	0.451	0.009923371606485574	0.011105587637206631	1.0464037122969838
cg04756515	0.8305	0.792	0.009059845919264196	0.009315071907745245	0.9536423841059603	AC015819.5
cg20634798	0.3355	0.32	0.008539434608587587	0.008630121726262093	0.9538002980625931	LCE3A
cg15686782	0.4665	0.445	0.007631752913011042	0.008152940598584072	0.9539121114683815	AC069288.1;MAD1L1
cg06601891	0.2715	0.284	0.01119197453264588	0.010409710841228003	1.046040515653775	C12orf60;MGP
cg23163573	0.6955	0.6635	0.005954827512789158	0.008472249650560006	0.9539899352983465	SULT1C2
cg00036119	0.481	0.503	0.00811247947500166	0.00927396682148802	1.0457380457380459	RBFOX1
cg20742385	0.703	0.671	0.00590085381598085	0.0071795883509355105	0.9544807965860599	MCF2L
cg25050332	0.6045	0.632	0.007988805994147138	0.008184210654693833	1.0454921422663357
cg17546052	0.423	0.404	0.0065451916964619425	0.006635869090470259	0.9550827423167849	KCNK9
cg22939733	0.168	0.1755	0.00463306724764622	0.0080361417824398	1.044642857142857	KCP
cg02372820	0.697	0.728	0.007985123541924568	0.008445041339882432	1.0444763271162123	LINC00511;LINC02003
cg22842860	0.214	0.2235	0.005187859175833788	0.007986584458523637	1.044392523364486
cg05358404	0.7505	0.718	0.00664845535337785	0.007889801305892603	0.9566955363091273	RTEL1;STMN3
cg04566512	0.777	0.7435	0.008042145236191647	0.009700581831972137	0.9568854568854569	MIRLET7BHG
cg14994247	0.641	0.6685000000000001	0.007029003334668997	0.0078870395541859	1.042901716068643	SLC6A3
cg00741945	0.648	0.6205	0.006256359269825487	0.006929956636942182	0.9575617283950618	AC135782.1
cg04832177	0.119	0.124	0.008875075245092888	0.004846004706576503	1.0420168067226891	AC010997.3
cg06751898	0.525	0.503	0.005329545150869022	0.00647696898809368	0.9580952380952381	AC135782.1
cg09330145	0.4625	0.4815	0.007159790640808013	0.007601919680467748	1.041081081081081
cg02477603	0.4035	0.42	0.010525744245381982	0.011542492903365478	1.04089219330855
cg18709881	0.812	0.779	0.009948429448151526	0.010981539836093897	0.9593596059113301	AC015819.5
cg05025392	0.5640000000000001	0.5865	0.014156563099420663	0.013253764816767415	1.0398936170212765	LINC02096
cg01833234	0.8394999999999999	0.8065	0.008686757831099104	0.008864120162916694	0.9606908874329959	DNHD1
cg13069100	0.5734999999999999	0.551	0.006957540782300433	0.009035021646992117	0.9607672188317352	ADAM15;AL691442.1;EFNA4
cg23835219	0.6895	0.7164999999999999	0.008884663610669087	0.009488245731994248	1.0391588107324146	CTBP1;CTBP1-DT
cg04579398	0.4755	0.457	0.009867963213338302	0.011665872527084366	0.9610935856992641	SDHAF1
cg09943102	0.617	0.593	0.007092534914623369	0.007601991764523216	0.9611021069692058
cg05844789	0.62	0.596	0.007099994593823522	0.008058009378966691	0.9612903225806452	AL353593.1;OBSCN
cg25045942	0.798	0.8285	0.01068068865293854	0.01086664510129855	1.0382205513784462	HLA-DPA1;HLA-DPB1
cg04743883	0.511	0.5305	0.0073256330784444825	0.008939401545964919	1.038160469667319
cg22595443	0.6715	0.697	0.006867992222747284	0.008704890707080833	1.0379746835443038
cg27326026	0.74	0.712	0.007103407632960396	0.006947596852164209	0.9621621621621621	AL645933.3;LINC01149
cg16457842	0.676	0.6505000000000001	0.00738614154133854	0.008878814815348529	0.9622781065088758	SNAP91
cg06145435	0.7075	0.681	0.011678915647741903	0.009221002815816342	0.9625441696113075	CYP2W1
cg23289456	0.649	0.625	0.008758316048190998	0.011667803364538475	0.963020030816641	SLC52A3
cg27638615	0.6125	0.59	0.012447540465343488	0.01168324238066011	0.9632653061224489	FZD7
cg19550904	0.177	0.1705	0.005373181722050894	0.005066395028603532	0.9632768361581923	EXOC3L4
cg20255370	0.8645	0.833	0.007963437852098954	0.009540839596283978	0.9635627530364371	EIF2AK4
cg10612259	0.5565	0.5765	0.006968597021240678	0.007980873600950176	1.0359389038634321	LHX1-DT
cg04730768	0.5585	0.5785	0.007125326219716099	0.008183421279537296	1.035810205908684	CHAT
cg24978725	0.646	0.669	0.007009460850460713	0.008895084330827068	1.0356037151702786	PCCA
cg21664281	0.579	0.5585	0.009150321515574402	0.009894671303384475	0.9645941278065631	LINC02038
cg19519624	0.4105	0.396	0.009590191274780117	0.010331193131248273	0.9646772228989039
cg17131262	0.542	0.523	0.007705840563357043	0.009209992596976592	0.9649446494464944	HUNK
cg26312807	0.389	0.3755	0.01184385362484984	0.010462916284273576	0.9652956298200513	LINC02016
cg01870916	0.5765	0.5965	0.007428063834084378	0.009096346474927129	1.0346921075455333
cg10604476	0.52	0.538	0.012808290047441695	0.013748872460656328	1.0346153846153847	ICAM5
cg24550149	0.838	0.867	0.0087406628969883	0.008998393739939919	1.0346062052505967	TTC22
cg10639368	0.7135	0.6890000000000001	0.010800472258660775	0.010897848689562822	0.9656622284512965	HDAC4
cg22168489	0.748	0.7735000000000001	0.008206525858526655	0.008616158416521011	1.0340909090909092	AC069503.2;CFAP251;PSMD9
cg08636808	0.6645000000000001	0.687	0.006729027351029947	0.007458250871391098	1.0338600451467268
cg07616871	0.741	0.716	0.0098542224964784	0.010826712708888516	0.9662618083670715	TNS1;TNS1-AS1
cg11603443	0.475	0.459	0.006997561696546141	0.009000493813613166	0.9663157894736844	FAM107A
cg02136452	0.327	0.338	0.007455812660216351	0.009730956538363285	1.033639143730887	ZNF423
cg27179622	0.55	0.5685	0.010001993538663916	0.012731893620020363	1.0336363636363635	LEFTY2
cg06106242	0.5805	0.6	0.0056562952325330184	0.006515924471413993	1.0335917312661498	AC099521.1;AC099521.3;SMPD3
cg07539709	0.5925	0.573	0.005230203175071237	0.006928223277130853	0.9670886075949365	AC124283.2;FOXK2
cg20584203	0.4135	0.427	0.004973791005832168	0.0063108227544737645	1.0326481257557436
cg14381313	0.7695000000000001	0.7444999999999999	0.010349456190271228	0.01015502065209345	0.9675113710201427	AC138512.1
cg17596058	0.5235000000000001	0.5405	0.008572298054745525	0.009132196954299728	1.032473734479465	KAZN
cg26094004	0.756	0.7805	0.006046879068134773	0.0055223278651765195	1.0324074074074074	PYY
cg15148078	0.711	0.688	0.009381999259273585	0.009846379840306587	0.9676511954992968	SMIM24
cg12357484	0.652	0.631	0.008664363038832506	0.009288353519925428	0.9677914110429447	ANO1;AP000879.2
cg18833933	0.6054999999999999	0.586	0.006771762821981564	0.008016902031446947	0.9677952105697771	LRCOL1
cg01072942	0.2805	0.2895	0.0058642966114850256	0.006697337327082105	1.032085561497326	AL133352.1;SEC31B
cg26365014	0.6395	0.66	0.008949379753915796	0.010733719172436332	1.0320562939796718	CFAP46
cg03871140	0.11	0.1135	0.015542592213889955	0.018729940893088416	1.0318181818181817	AC106795.2;AC106795.3
cg20512501	0.239	0.2465	0.005453904078453314	0.009281486732177985	1.0313807531380754	AC092623.1
cg06048169	0.367	0.3785	0.020678073367260748	0.023111774164925224	1.0313351498637602	PKD1L2
cg03024742	0.647	0.667	0.007567554346542797	0.008878269009557021	1.0309119010819165	HTR5A;HTR5A-AS1
cg16277169	0.815	0.79	0.005970134086442364	0.006462221527517226	0.9693251533742332	TBX3
cg14259717	0.654	0.674	0.01421299149625888	0.015592126865890371	1.0305810397553516	LDHC
cg14621701	0.695	0.674	0.006358463380853628	0.007842122728502078	0.9697841726618707
cg01091514	0.3975	0.3855	0.013692208910489381	0.01259542529586986	0.969811320754717
cg09232069	0.45	0.4365	0.010845902964304592	0.010172173570654166	0.97	SEC14L1
cg19928597	0.4535	0.44	0.009838644482474465	0.00978048128373109	0.970231532524807
cg25803632	0.2695	0.2775	0.004744196241703961	0.007340449646316022	1.0296846011131726	AC005537.1;HECW1
cg01226742	0.692	0.6715	0.008336805094994076	0.00931152560491078	0.9703757225433527	ADGRA2
cg17995050	0.5415000000000001	0.5255000000000001	0.009276346100146167	0.009906537939128582	0.9704524469067405
cg05587171	0.5934999999999999	0.611	0.0052584999973587735	0.007126242510835029	1.0294860994102781	SPAG11A
cg04248271	0.272	0.28	0.00862082186899658	0.010470737048719845	1.0294117647058825	EBF1
cg06976144	0.513	0.528	0.00991750187468313	0.011156429092725417	1.0292397660818713
cg23245905	0.6535	0.6345000000000001	0.009626870800740052	0.011685075130613443	0.9709257842387148	CRTAC1
cg08948841	0.7395	0.761	0.007178754851095084	0.007673863815483427	1.0290736984448952	CTBP1;CTBP1-DT
cg18946226	0.7235	0.7444999999999999	0.006475062575260207	0.006904865800084148	1.0290255701451276	MYO16
cg02206157	0.3625	0.373	0.0068945825607406195	0.007413262480585765	1.0289655172413794
cg02916272	0.5235000000000001	0.5385	0.0077311660364286754	0.008030879481882743	1.0286532951289395	AC068580.4;IFITM10
cg12161971	0.7355	0.7144999999999999	0.009036849589599823	0.009218763200641123	0.9714479945615226	USP35
cg03072681	0.4905	0.5045	0.007937412943927274	0.00898213327566554	1.0285423037716614	AC134312.1
cg25851277	0.6944999999999999	0.675	0.007103484704671007	0.008639415197193323	0.9719222462203025	SEC22C;SS18L2
cg18795569	0.6085	0.5914999999999999	0.010285302645282272	0.010429153776066805	0.9720624486442069	SMIM24
cg10127085	0.807	0.829	0.007280534723396753	0.006863259231059779	1.0272614622057	SYT7
cg01794156	0.5694999999999999	0.554	0.011295340730682817	0.011459155221212356	0.9727831431079897	PKP3
cg06536614	0.5005	0.514	0.018937056718817662	0.01783047544361772	1.026973026973027	VTRNA2-1;Vault
cg24834921	0.8185	0.8405	0.006133357954496035	0.005660629493495071	1.0268784361637142
cg19961545	0.853	0.8305	0.007670211565175074	0.009278974331598544	0.9736225087924971	ASB3;GPR75
cg09978105	0.6865000000000001	0.7044999999999999	0.0076465866155224355	0.00886011668527947	1.0262199563000725
cg23183069	0.559	0.5734999999999999	0.007717401561969343	0.011421065553784306	1.0259391771019675
cg06881040	0.829	0.8075000000000001	0.005968426945353374	0.007869345717415268	0.9740651387213513	TLCD3B
cg08103988	0.521	0.5075000000000001	0.029530226442365352	0.027107421381226838	0.9740882917466411	AC004706.1;C17orf100;MIR4520-2
cg08097520	0.5045	0.5175000000000001	0.01589155099193571	0.015699652701556648	1.0257680872150647	NTM
cg26853071	0.789	0.809	0.02513011495751219	0.02243347541492221	1.0253485424588087	LINC02685
cg19596468	0.474	0.462	0.008099276685499937	0.00892840767642045	0.9746835443037976	MSX1
cg00124993	0.4655	0.477	0.018090296969492912	0.017050684988758034	1.024704618689581	VTRNA2-1;Vault
cg15975890	0.3685	0.3775	0.0067401028077163526	0.008472007144148608	1.0244233378561738	CTNND2
cg27036185	0.595	0.5805	0.005759988338231741	0.007538708929467454	0.9756302521008404	OS9
cg26672776	0.6445000000000001	0.66	0.010681924456810677	0.011174278319408192	1.0240496508921644	SFTA2
cg26896946	0.501	0.513	0.016362762726398132	0.01548990061982714	1.0239520958083832	VTRNA2-1;Vault
cg13052954	0.485	0.4965	0.008579352474918426	0.009040098048543098	1.0237113402061855	GRIK3
cg07740095	0.36	0.3685	0.006622166937603956	0.008214014815785238	1.023611111111111
cg07097026	0.787	0.8055000000000001	0.006326606954407357	0.007182955414371475	1.0235069885641679	AL353588.1;TCTE1;TMEM151B
cg26548293	0.7915000000000001	0.773	0.008168944085666607	0.009876257163296	0.9766266582438408	AL162258.1;AL162258.2;CHTOP
cg05554192	0.7575000000000001	0.74	0.004235455325957508	0.005051736775055134	0.9768976897689768	USH1C
cg15848031	0.498	0.4865	0.009429174369632226	0.010620005659227315	0.9769076305220883	MSX1
cg17472664	0.72	0.7035	0.0065380453014365365	0.007168630034089955	0.9770833333333334	AGAP1
cg15829535	0.679	0.6944999999999999	0.008746750276762246	0.009209484077281255	1.022827687776141	HLA-DPA1;HLA-DPB1
cg15641398	0.6575	0.6725000000000001	0.00983945859560095	0.009198852805067211	1.022813688212928
cg16818725	0.6405000000000001	0.655	0.01077114228207046	0.010341687532027886	1.0226385636221702
cg16941568	0.442	0.452	0.005820511970261689	0.007797200935222999	1.0226244343891402	DUSP8
cg18894214	0.6014999999999999	0.615	0.008724387970198566	0.009835007561632768	1.0224438902743143
cg24371425	0.514	0.5255000000000001	0.009884732181654206	0.01069492181015142	1.0223735408560313	AL590989.1;DISP3
cg24557048	0.537	0.549	0.009958778473631627	0.009324896836432079	1.0223463687150838	PRKCZ
cg04872848	0.637	0.623	0.008094932696047285	0.008394236599048664	0.978021978021978	AC007182.1;FLVCR2
cg14546466	0.6645000000000001	0.65	0.00560126464796707	0.008033823447893237	0.9781790820165537
cg05482413	0.2765	0.2705	0.011741134631041518	0.012870055449481454	0.9783001808318263	MOXD2P
cg01781963	0.7615000000000001	0.745	0.008859591389898272	0.007906184511845998	0.9783322390019698	C5orf64;C5orf64-AS1
cg16749456	0.8605	0.842	0.006906599098768592	0.009736798884913488	0.978500871586287	TRPM4
cg09381155	0.582	0.5945	0.005248909843525086	0.006876948686177849	1.0214776632302407	EPHB1
cg04323814	0.48	0.49	0.007797984458573999	0.0089460061626754	1.0208333333333333	AMER2;LINC01053
cg02228675	0.289	0.295	0.007740890964823941	0.007459696151095342	1.0207612456747406	DHX58
cg16127683	0.899	0.8805000000000001	0.00655248114006512	0.007882366460023348	0.9794215795328143	EIF2AK4
cg26204448	0.7064999999999999	0.7204999999999999	0.007248627247258407	0.007972253398031466	1.0198159943382874	AC069288.1;MAD1L1
cg16989719	0.7135	0.6995	0.00836454633279865	0.008326916984373416	0.9803784162578837
cg03190825	0.5874999999999999	0.576	0.01001643518110978	0.010867093503422211	0.9804255319148937	CYP4F11
cg22237668	0.4625	0.4715	0.008380391917259521	0.010286790784616194	1.0194594594594593
cg07247998	0.7204999999999999	0.7064999999999999	0.006191663995268399	0.008240156600943991	0.9805690492713394	AC063960.1;TACC2
cg09754549	0.78	0.765	0.01003174577191444	0.009706570668439711	0.9807692307692307	CCDC166;ZNF707
cg06193597	0.679	0.692	0.03236133325280326	0.029824624494914027	1.0191458026509572	CROCC2;UICLM
cg20036791	0.446	0.4375	0.023775352231615282	0.02593150018838482	0.9809417040358744
cg08229615	0.7355	0.749	0.01227911469022737	0.009302191063714969	1.018354860639021
cg11573854	0.58	0.5694999999999999	0.007684488114100871	0.009480884329890735	0.9818965517241378
cg18280909	0.858	0.8734999999999999	0.01574548208409657	0.014908245261186065	1.018065268065268	AL645939.5
cg02193283	0.5045	0.5135000000000001	0.006359404076013743	0.007912121566101452	1.0178394449950448	ACSF3
cg02491628	0.74	0.727	0.003183052343619599	0.004555782650166222	0.9824324324324324	SYNGR1
cg12041401	0.4285	0.436	0.008090390546315992	0.008078839488116316	1.017502917152859	CACNA1E
cg03270332	0.6875	0.6995	0.0077265055412384116	0.007722654591485622	1.0174545454545454	GEMIN7;GEMIN7-AS1;MARK4;PPP1R37
cg08324400	0.4905	0.499	0.012866454700719098	0.014637927041791404	1.017329255861366
cg00431813	0.759	0.746	0.010720903776164479	0.009850943399420477	0.9828722002635046	C7orf50
cg24053664	0.7645	0.7515000000000001	0.007916385258156373	0.00849505286812997	0.9829954218443429	GLB1L2
cg16081854	0.474	0.482	0.03057424221250114	0.028324331832143435	1.0168776371308017	AC021087.5;PDCD6;PDCD6-AHRR
cg04259560	0.475	0.483	0.009586070439165699	0.012427564020142784	1.016842105263158	MFSD6L
cg09662325	0.2385	0.2345	0.006544912126795498	0.007711309482791748	0.9832285115303983	AC109462.1;IRX6
cg25897951	0.7575000000000001	0.77	0.008335779277405092	0.008420843308137376	1.0165016501650164	CTBP1;CTBP1-DT
cg22229470	0.5235000000000001	0.532	0.0076648943274193315	0.005792020285694706	1.0162368672397324
cg22328208	0.6515	0.641	0.0075551812444417	0.00791718365138115	0.9838833461243286	TSPYL5
cg00425431	0.7144999999999999	0.726	0.008584590140407862	0.009793810197355172	1.0160951714485655	AC091167.2;AC091167.7;TTLL13P
cg08337959	0.784	0.796	0.00848497965807696	0.008667443496653254	1.0153061224489797	TNNT3
cg18561560	0.4905	0.483	0.0087061035132738	0.011835121503816555	0.9847094801223242	MFSD6L
cg02846841	0.2295	0.23299999999999998	0.011970953735326745	0.01222577881677759	1.0152505446623092	RN7SL471P
cg24801230	0.8634999999999999	0.8505	0.02354272745799892	0.02155646742578171	0.9849449913144182	MAPT
cg09888468	0.406	0.41200000000000003	0.016402764733699345	0.015613408217350116	1.0147783251231528	ANP32BP3;CFAP161
cg19436429	0.41	0.416	0.009746794552077314	0.010261788293952422	1.0146341463414634	KCNMB3;LRRFIP1P1
cg27320005	0.766	0.755	0.00713280966641994	0.00941519275137023	0.9856396866840731	SLC25A2;TAF7
cg12251803	0.5954999999999999	0.604	0.004794596706268169	0.005361910559537976	1.0142737195633922	AC012076.1;LRRFIP1
cg04113225	0.739	0.7284999999999999	0.007490609542162194	0.0077612599206285824	0.9857916102841677
cg19704288	0.036	0.0365	0.010670653563617715	0.006948422610037241	1.0138888888888888	AC147067.1
cg00259549	0.8645	0.8765000000000001	0.008183763859563088	0.006433320065930738	1.0138808559861192	AC100797.4;DLGAP2
cg11685316	0.6245	0.616	0.008725480161022888	0.012096115245830128	0.9863891112890312	MFSD6L
cg14172108	0.493	0.4865	0.01283302730843311	0.010562650560758263	0.986815415821501	AP000282.1
cg20540428	0.541	0.534	0.01693301273258897	0.018096768616066083	0.9870609981515711	GXYLT2;PPP4R2
cg00579423	0.235	0.232	0.011446624662389177	0.012884896961053655	0.9872340425531916	AL162431.1;KIAA1614-AS1
cg10770023	0.531	0.5245	0.009077657053213542	0.00924693320714353	0.9877589453860639	CHKB-CPT1B;CPT1B
cg24686902	0.615	0.6074999999999999	0.02244126790202606	0.020983453678620884	0.9878048780487804	AC004706.1;C17orf100;MIR4520-2
cg05669672	0.582	0.589	0.005083075005855363	0.00638051096715774	1.0120274914089347
cg24203800	0.458	0.4525	0.00814933913166143	0.011369072836943089	0.9879912663755458	MFSD6L
cg10321404	0.7495	0.7404999999999999	0.008894266454158868	0.011250475859745094	0.9879919946631086	AL445471.1
cg26074100	0.5854999999999999	0.5785	0.013087275453197997	0.015111939356386762	0.9880444064901795	AGO2
cg14503935	0.797	0.7875000000000001	0.007312559004337619	0.008788498912289467	0.9880803011292347
cg05731801	0.336	0.332	0.012062634308667674	0.012842685926946196	0.9880952380952381	EMP2
cg22352450	0.9055	0.895	0.006946459311742708	0.009331976687116664	0.9884041965764772	TMCO3
cg08544436	0.6515	0.659	0.006742697583836213	0.00897945106418769	1.0115118956254798	SNX18
cg00348900	0.869	0.859	0.006879298178909201	0.008038026982896847	0.9884925201380897	CCDC102A
cg21203249	0.527	0.533	0.028302389716000374	0.027642226591016346	1.0113851992409868	SEMA4D
cg21542078	0.8645	0.855	0.00721699033496301	0.010746024634931071	0.9890109890109889	TRPM4
cg10166889	0.744	0.752	0.009948152206476955	0.00813097202434039	1.010752688172043	C5orf64
cg13050802	0.719	0.7264999999999999	0.008972218569596154	0.009805674454883331	1.0104311543810847	CMTM7
cg22116328	0.771	0.763	0.006942212481724695	0.00807952368833108	0.9896238651102465	NDUFA10
cg08433504	0.773	0.781	0.011662133145138993	0.009755411034110477	1.0103492884864165	THBS1
cg02173067	0.642	0.6485000000000001	0.012240002145639212	0.011782033231607654	1.0101246105919004
cg25741810	0.842	0.8505	0.00490304996812178	0.005020263585176227	1.0100950118764846
cg27266060	0.2505	0.248	0.015243732244016645	0.014378874058559633	0.9900199600798403
cg21412355	0.77	0.7625	0.008290263487179926	0.010118887779740909	0.9902597402597402	AC015819.5
cg21894287	0.81	0.8025	0.007957987855423674	0.008338836728213232	0.9907407407407407	AC015819.5
cg00150080	0.7645	0.7575000000000001	0.006404045123154111	0.00685375742998619	0.9908436886854154
cg23713600	0.7115	0.705	0.015577013108222557	0.015837014914880314	0.9908643710470836	LURAP1;POMGNT1
cg02341645	0.8234999999999999	0.816	0.010128722036911177	0.01304081158006152	0.9908925318761385	LINC00469
cg20045320	0.5375000000000001	0.533	0.007046392873325509	0.009507369602980455	0.9916279069767441	AC136475.1
cg11386098	0.839	0.846	0.005656948797449885	0.006071505229971869	1.0083432657926104	SYT7
cg11019172	0.866	0.859	0.004520217658118653	0.006701178774640845	0.9919168591224018	ICMT;LINC00337
cg18232235	0.931	0.9235	0.016293733690463878	0.01973822922476312	0.9919441460794843	AC007450.1;LINC01252
cg12905085	0.438	0.4415	0.006733420041445911	0.008455447768728572	1.0079908675799087
cg14464852	0.896	0.889	0.003124244716808377	0.014232220203439514	0.9921875	TCERG1L
cg05187965	0.578	0.5734999999999999	0.013963995947732252	0.014502418432938707	0.9922145328719723	AL353801.2;TMEM72;TMEM72-AS1
cg11959399	0.3935	0.3965	0.008552163173694416	0.009153546036946831	1.0076238881829733	SLC52A3
cg10471638	0.808	0.814	0.02390854230080736	0.019268794681682827	1.0074257425742572
cg13249146	0.884	0.8775	0.007305258864044933	0.010590822928508922	0.9926470588235293	GALNT9
cg09284655	0.8365	0.8305	0.006831662693042971	0.008268515433543528	0.9928272564255828
cg07543967	0.882	0.876	0.0037229958339753746	0.005000333726236418	0.9931972789115646	AC008403.3;SULT2B1
cg10720545	0.5894999999999999	0.5934999999999999	0.008541727642058784	0.00846174134954896	1.006785411365564	RELB
cg18331909	0.7765	0.7715000000000001	0.007379176543805309	0.008541329764235436	0.9935608499678044	SDK1
cg14242557	0.711	0.7064999999999999	0.00835780715283862	0.010628344987424765	0.9936708860759493	ZNF483
cg11715858	0.6355	0.6315	0.010036905384478313	0.009455300261245173	0.993705743509048
cg01943931	0.8785000000000001	0.873	0.021923624912247728	0.023863479049024524	0.9937393284006829
cg22370326	0.2415	0.24	0.007819132905504254	0.008545948062258996	0.9937888198757764	SOWAHC
cg15901594	0.8075000000000001	0.8125	0.006030680062828903	0.0064975330205806064	1.0061919504643961	KCNT1
cg21743826	0.8434999999999999	0.8485	0.012355709881130533	0.011090550896683139	1.0059276822762302	DGKQ;SLC26A1
cg22238209	0.889	0.894	0.014490884072827347	0.01475943608459868	1.0056242969628797	MAG
cg11276189	0.907	0.902	0.018880295858835786	0.01964226351929981	0.9944873208379272	LINC00689
cg10363337	0.9135	0.9085000000000001	0.007558742079088414	0.010837556286480188	0.9945265462506843	SCRIB
cg01957712	0.8845000000000001	0.889	0.014346400104541765	0.01309532768092143	1.005087620124364	PARD3B
cg27331665	0.496	0.4935	0.01038733781431445	0.009342813097009732	0.9949596774193549
cg06297367	0.5215000000000001	0.519	0.006920900566144889	0.009207116483427041	0.9952061361457334
cg05156901	0.639	0.636	0.010293323274842	0.010669387673776473	0.9953051643192489	CHKB-CPT1B;CPT1B
cg19572055	0.7565	0.753	0.007176235753928349	0.007891136249814173	0.9953734302709849	ERICH1
cg24439623	0.8775	0.8734999999999999	0.012478080781915143	0.01560494560300443	0.9954415954415954	ABR
cg03335125	0.9055	0.9015	0.00817258752591166	0.010205555824989136	0.9955825510767532	CCDC17
cg12562232	0.934	0.93	0.014165874309392094	0.005473439632821524	0.9957173447537473	IGF1R
cg02004499	0.969	0.973	0.011543704217914934	0.010950110695441587	1.0041279669762642	SDK1
cg01396157	0.428	0.4295	0.005904535151350642	0.005995329748052128	1.0035046728971964	CD247
cg02458875	0.8614999999999999	0.8645	0.018678205200043967	0.01998880302731123	1.0034822983168892	AC012508.1;AC012508.2;AC012508.3
cg16869281	0.864	0.861	0.00901342763757372	0.008523336947890345	0.9965277777777778	TMEM89
cg23917477	0.581	0.583	0.008757120681266339	0.009958125406730006	1.0034423407917383	TMEM132D
cg01016191	0.446	0.4475	0.009868008252362118	0.01167333882802771	1.0033632286995515
cg01481978	0.905	0.908	0.011407534768518109	0.006325363086955418	1.0033149171270719	GSE1
cg13499318	0.478	0.4765	0.016959667276848747	0.01731549443344739	0.9968619246861925
cg03054277	0.809	0.8115	0.008764010428330103	0.010068138112407133	1.0030902348578492	OBSCN;OBSCN-AS1
cg02102533	0.813	0.8105	0.010312761340428977	0.01147088963816273	0.9969249692496925	CCDC102A
cg24588468	0.9025000000000001	0.9	0.013186204108380806	0.013364617654482491	0.9972299168975068	KIF3C
cg06662140	0.9695	0.967	0.006163783109602594	0.010072469730142973	0.9974213512119648	KLHDC7A
cg15465743	0.847	0.849	0.02074135487426513	0.02336748278088916	1.0023612750885478	BRSK2
cg11462099	0.4635	0.4625	0.00934464784967007	0.0111863034487933	0.9978425026968716	ATP11A
cg12414339	0.9355	0.9375	0.01866433564991064	0.02030045675457684	1.0021378941742385	NR1I2
cg21980394	0.7055	0.707	0.006209489235489225	0.005710611334890672	1.0021261516654854	AL138716.1;PRKN
cg01156747	0.91	0.9115	0.02529933691788875	0.02380756445444442	1.0016483516483516	AC093627.22
cg18587137	0.9105000000000001	0.909	0.006305922821147006	0.00822978085548412	0.9983525535420098	TNFAIP2
cg04850017	0.608	0.609	0.013706022380506663	0.014418655704441808	1.0016447368421053	RCOR2
cg07621697	0.3805	0.38	0.015003941031097345	0.014894907949641139	0.9986859395532195	C5orf66
cg16671069	0.4045	0.404	0.008781740180969864	0.01007510262624123	0.9987639060568603	GRM1
cg11401796	0.8734999999999999	0.8725	0.021964507895027085	0.022007551940737127	0.9988551803091015	FAM207A
cg12042135	0.8755	0.8745	0.01232034775024101	0.013790148584398865	0.9988577955454028	AC093627.3;FAM20C
cg12012581	0.8945000000000001	0.8935	0.005607766620023203	0.010808612867579824	0.9988820570150921	AC093627.3;FAM20C
cg14511393	0.911	0.91	0.009463510944355661	0.011859714127748576	0.9989023051591658	HABP4
cg24687529	0.4985	0.499	0.009071374613240122	0.008387420294221532	1.0010030090270812	PTGFRN
cg19459454	0.569	0.5694999999999999	0.009067985365331077	0.010227290635225626	1.000878734622144	CMTM7
cg02754929	0.6154999999999999	0.615	0.012394566421124895	0.012022832613007805	0.999187652315191	RGS12
cg02607237	0.6585000000000001	0.658	0.007527991938509407	0.007140048595030285	0.9992406985573272
cg19750116	0.7415	0.742	0.015607733902644468	0.014725041407223426	1.0006743088334455	AP000777.2;AP000777.3;CCDC86
cg25363559	0.7835000000000001	0.783	0.007804506856472565	0.008143978627107754	0.9993618379068283
cg05948955	0.864	0.8634999999999999	0.016088679877541857	0.014600043275153796	0.9994212962962963	GALNT9
cg10712884	0.896	0.8955	0.0200487052152522	0.012423466065913696	0.9994419642857142	AC093824.2
cg23361659	0.9095	0.909	0.009175030399311102	0.005642438311670771	0.9994502473886752
cg13574848	0.9315	0.932	0.011812871724683986	0.008282370470225332	1.0005367686527107
cg15013527	0.561	0.561	0.012270399794265512	0.011280263447027445	1
cg21224286	0.751	0.751	0.014201460161091561	0.015159784119355212	1	AC005343.7;CACNA2D4
cg24546349
