# Supplementary material for: Degenerative Disease Diagnosis and Analysis Based on Tissue Specificity of DNA Methylation
Source: Int J Mol Sci. 2025 Jan 7;26(2):452. doi: 10.3390/ijms26020452 (PMC11765164; doi:10.3390/ijms26020452)
Supplement: Supplementary file 1 [file ijms-26-00452-s001.zip › All-cpg-info/cpg_fold_change_brain.csv]

CpG_site	Healthy_Median	Disease_Median	Healthy_SE	Disease_SE	Magnification	genesUniq
cg03440272	0.242	0.33	0.014238889633057429	0.013904508795277248	1.3636363636363638	AC233976.1;AL158055.1
cg19797896	0.443	0.578	0.01467727671254553	0.015308972106063704	1.3047404063205417	AC027644.4;RABGEF1
cg22904711	0.167	0.212	0.005549434424879143	0.0043179605801194	1.2694610778443112	KCNN4
cg24648384	0.272	0.344	0.010212792316116994	0.00882099538345837	1.264705882352941	AMZ1;GNA12
cg24369185	0.089	0.112	0.0022970142731875195	0.0026709044539360337	1.258426966292135
cg02807482	0.519	0.4	0.00929010530192284	0.010778790496956603	0.7707129094412332
cg13282195	0.187	0.145	0.011730335996351208	0.01073574437248011	0.7754010695187166	AC067930.1;AC067930.5;NAPRT
cg12924430	0.662	0.788	0.016912841447649297	0.016768128498094087	1.190332326283988	KIF26A
cg00510320	0.238	0.28	0.00531677814524173	0.003770653201307565	1.1764705882352944	CARMIL2
cg07061298	0.171	0.201	0.004425377961956731	0.0030440903683595973	1.175438596491228	HOXA-AS2;HOXA3
cg08706567	0.151	0.177	0.0033041730927438873	0.0032842102264313967	1.1721854304635762	AL139289.2;MPL
cg18789636	0.23	0.269	0.0062535847209499815	0.005861676934724512	1.1695652173913045	AP006261.1
cg24035447	0.184	0.153	0.007118055475247394	0.005411901992082013	0.8315217391304348	PTCHD4
cg07481320	0.187	0.218	0.004199103387807054	0.003983563347544931	1.1657754010695187	BICRAL
cg13935577	0.269	0.313	0.006706020765660546	0.00461693087854603	1.1635687732342006	BTBD11
cg08373528	0.557	0.466	0.010195689344635361	0.011065883972027835	0.8366247755834829	PRPH2
cg07240846	0.338	0.393	0.009561213774677479	0.010264495254469078	1.1627218934911243	CAMK1D
cg27250236	0.215	0.182	0.00731394887205994	0.005756162079824581	0.8465116279069768	PTCHD4
cg20992785	0.165	0.19	0.0038996829202786417	0.004719816221397593	1.1515151515151514
cg08816590	0.186	0.214	0.005532818781925648	0.005745506531442542	1.1505376344086022	PDE1B
cg05521792	0.2	0.229	0.006767904356947012	0.004627541989985744	1.145	ARHGAP22
cg00886954	0.175	0.15	0.005893314240389602	0.004511561602192556	0.8571428571428572	PLEC
cg06618322	0.181	0.205	0.004300051814857914	0.0030598967029595767	1.1325966850828728	AKAP13;MIR7706
cg02639931	0.374	0.423	0.006678565901970602	0.005785773449297472	1.1310160427807485	AC005329.3;NDUFS7
cg02308560	0.27	0.305	0.0054941521504890695	0.003704094852157127	1.1296296296296295	ARHGAP45
cg16748008	0.137	0.154	0.0021811412063555483	0.0016230774023842996	1.1240875912408759	HOXA-AS2;HOXA3
cg26418434	0.122	0.137	0.00402305630628821	0.009536413569135175	1.1229508196721312	SLC43A1
cg01894875	0.144	0.161	0.007065941322062818	0.009880499599420564	1.1180555555555556	FAAP20
cg15412446	0.335	0.3	0.006119505134026294	0.00464701138695634	0.8955223880597014
cg06467504	0.306	0.337	0.008953980158028804	0.005895381981325518	1.1013071895424837	PC
cg06100056	0.218	0.196	0.004455836325704406	0.005660066595352	0.8990825688073395
cg12801329	0.231	0.254	0.004073346608200357	0.004597264525609032	1.0995670995670996	AC007405.1;GAD1
cg26022064	0.224	0.246	0.003944908910360731	0.002972557634304427	1.0982142857142856	SMURF1
cg19300502	0.341	0.308	0.005058727996418178	0.00440617675822789	0.9032258064516129	UBXN6
cg19837259	0.236	0.258	0.002645483574620872	0.0026372434397540145	1.093220338983051	LINC00543
cg18133957	0.215	0.235	0.004240226163458422	0.004067283337589976	1.0930232558139534	APC2
cg16993043	0.129	0.141	0.0034588973759185375	0.0032920099242555695	1.0930232558139534	NR5A2
cg01301319	0.324	0.354	0.005133519139028232	0.003201827721133266	1.0925925925925926	HOXA-AS2;HOXA3
cg01538731	0.258	0.235	0.0038088521350195014	0.0031919379620896724	0.9108527131782945	KLHDC4
cg23244913	0.203	0.185	0.00823052458980826	0.005530301418279264	0.9113300492610836	HCG9
cg23288298	0.274	0.251	0.004343562802629991	0.0030989437512295263	0.9160583941605839	ZFP36L2
cg08855395	0.277	0.3	0.004576406294060697	0.0044404074263605315	1.083032490974729	TRIM67
cg03087610	0.193	0.177	0.003958365171847237	0.0031370751632762814	0.9170984455958548	AIFM2
cg08700454	0.508	0.466	0.00804108365364497	0.006529656894675402	0.9173228346456693	CHRDL2;MIR4696
cg14210607	0.255	0.276	0.005022308929130803	0.004364176365079092	1.0823529411764707	AC009292.1;AC009292.2
cg24437715	0.159	0.172	0.004519062808428862	0.003684263446633005	1.0817610062893082
cg10158843	0.495	0.535	0.0076830531085758215	0.006352627843445808	1.0808080808080809	CD6
cg02106682	0.237	0.256	0.003673536686586935	0.002702210712978173	1.0801687763713081	AC004080.6;HOXA-AS3;HOXA3;HOXA5
cg25560398	0.362	0.391	0.005394655922325158	0.004128028103785099	1.0801104972375692	ECEL1P2
cg09317554	0.351	0.379	0.0039037379779065496	0.004329771867537491	1.0797720797720798	LRBA;MAB21L2
cg21177463	0.226	0.244	0.003458805393550771	0.0029434288510776277	1.079646017699115	IP6K2
cg24058132	0.252	0.272	0.003633635600325971	0.0033398009989812315	1.0793650793650795	GALC
cg07642463	0.228	0.246	0.004905559550652235	0.0035882187005873596	1.0789473684210527	ZNF264
cg00390191	0.648	0.597	0.009380711511036106	0.008381143822653588	0.9212962962962963	HLA-A
cg24670927	0.477	0.514	0.005872060813326637	0.004747541133311524	1.0775681341719079	HACD3
cg07578070	0.235	0.253	0.007206976011315919	0.00656240357408079	1.0765957446808512	RAET1K
cg09971102	0.435	0.468	0.005584184620404634	0.004236673798427067	1.0758620689655174	AL117190.1;AL117190.2;MEG3
cg08318726	0.274	0.294	0.003879126668363182	0.004106003441388711	1.072992700729927	TBX5
cg04527220	0.398	0.369	0.005096249931727811	0.004707767269686132	0.9271356783919598	GPR132
cg16308533	0.509	0.546	0.005513053650971978	0.005814808167169393	1.0726915520628684	AC100793.3;CNTNAP1
cg17533951	0.539	0.578	0.01663676949484739	0.014502942014652954	1.0723562152133579
cg27179622	0.36	0.386	0.005355767456359287	0.004688086855432195	1.0722222222222222	LEFTY2
cg10303107	0.487	0.522	0.0064541315469269995	0.007713311965004376	1.0718685831622177	PRDM11
cg13419925	0.297	0.318	0.004371350472689297	0.0032475578043823206	1.0707070707070707	MFSD1
cg11919558	0.263	0.245	0.0030619583208281505	0.0023075117762290176	0.9315589353612167	AC007365.1;SERTAD2
cg02473600	0.132	0.123	0.004909940554659872	0.0037847682455301327	0.9318181818181818
cg23020514	0.563	0.525	0.007583136955018075	0.008722658052069286	0.9325044404973358	TRAF3
cg11955491	0.373	0.398	0.0033693495956647283	0.0030840153525639406	1.0670241286863271	MYOM2
cg25852095	0.764	0.713	0.006152215089855221	0.004685779545315261	0.9332460732984292	AP003071.5;TPCN2
cg11223622	0.255	0.272	0.003232337552392244	0.003485923900689305	1.0666666666666667	GALK1;ITGB4
cg18141386	0.255	0.272	0.0029857176273345417	0.0023538086205503223	1.0666666666666667	BEGAIN
cg05361489	0.183	0.195	0.003237935759891993	0.002978904868241354	1.0655737704918034	FOXL1
cg11731300	0.275	0.257	0.004261242124337895	0.004209260687789192	0.9345454545454545	AL591806.2;TSTD1
cg02620054	0.2	0.187	0.002952067489099693	0.002763182513856571	0.9349999999999999	JAKMIP3
cg23884241	0.262	0.279	0.007386729446387107	0.005014378503194064	1.0648854961832062	AC004080.6;HOXA-AS2;HOXA-AS3;HOXA3;HOXA4
cg24757533	0.293	0.274	0.004516864632548543	0.004113049412327699	0.9351535836177476	RHBDF2
cg14230379	0.155	0.145	0.0045550930647097025	0.003537819040840669	0.9354838709677419	AP006621.1;CRACR2B
cg16705205	0.373	0.397	0.0053528616227415315	0.0042123458047400334	1.064343163538874	CELF4
cg15371711	0.266	0.283	0.004153430284569957	0.0028969054421208074	1.0639097744360901	DLGAP4-AS1;MYL9
cg07363855	0.426	0.453	0.0028601267660283342	0.002428262732062247	1.063380281690141	PRDM16;PRDM16-DT
cg01688202	0.391	0.415	0.0067169791599554	0.005866569618511616	1.061381074168798	SPATA2
cg11388320	0.115	0.122	0.0038857017230586955	0.012621376655426791	1.0608695652173912	AC021127.1;PRDM8
cg08358803	0.478	0.507	0.0054778134308311865	0.005290413295773894	1.0606694560669456	RANBP17
cg17419888	0.264	0.28	0.002987000502408275	0.002626127665632252	1.0606060606060606	AC011239.2;KLHL29
cg15686474	0.498	0.468	0.006016228463301264	0.00477950687174807	0.9397590361445783
cg07423149	0.537	0.569	0.004543268894525901	0.00455273853845839	1.0595903165735567	CHI3L1
cg19017293	0.319	0.338	0.0028335581774512285	0.0028985732826781107	1.0595611285266457	AC132872.3;CSNK1D;SLC16A3
cg14200574	0.32	0.339	0.004096607489446791	0.004100373980479252	1.059375	KCNA3
cg23712018	0.169	0.159	0.00593400469802228	0.006445763288081008	0.9408284023668638	RNF39
cg02090418	0.339	0.359	0.00443482566706871	0.0035838014219961136	1.0589970501474926	ALPK1
cg20255370	0.188	0.199	0.009271637354466577	0.005387470446237683	1.0585106382978724	EIF2AK4
cg00929376	0.257	0.272	0.0023275243573476828	0.002293793549359688	1.0583657587548638	RUNX3
cg14511393	0.558	0.59	0.006784853329134919	0.0033678178000951403	1.057347670250896	HABP4
cg21774338	0.578	0.611	0.006508087842527476	0.005179973714482527	1.0570934256055364	DMRTA2
cg01012445	0.368	0.389	0.0029520667785080178	0.0029382562337109323	1.0570652173913044	LRBA;MAB21L2
cg04746199	0.3	0.317	0.002660840047051658	0.0025978373694207396	1.0566666666666666	PAX8
cg00162806	0.371	0.392	0.0036513409230352237	0.0031759223184244663	1.0566037735849056	VENTX
cg04093645	0.531	0.561	0.004021287076431031	0.0035959235282589748	1.056497175141243	FBN2
cg16177732	0.48	0.507	0.003548741727496142	0.003716542342445925	1.0562500000000001
cg02100629	0.285	0.269	0.0036968738106596187	0.0034880277498393905	0.9438596491228072	AIFM2
cg08223357	0.362	0.382	0.006463256067908984	0.0056117773807642015	1.0552486187845305	RBFOX3
cg04250451	0.311	0.328	0.003985211220566399	0.0027916350575177894	1.054662379421222	RUNX3
cg17114847	0.275	0.26	0.0040926645971959144	0.0039031709123326375	0.9454545454545454	AGBL2
cg18223453	0.445	0.421	0.0034486510660874693	0.003282298513903605	0.946067415730337	TBX4
cg19087971	0.372	0.392	0.005596709487550419	0.007042291589962907	1.053763440860215	PRKAR1B
cg00410926	0.523	0.551	0.004748128249220876	0.004365244973996913	1.0535372848948374	FAM166B
cg02798280	0.32	0.337	0.005998940677289083	0.003911252486824313	1.053125	AC008649.1;MAP4K1
cg02737384	0.171	0.18	0.003212266395099213	0.003225796787240177	1.0526315789473684	DEPP1;RASSF4
cg11434705	0.154	0.146	0.0033692043221585496	0.0023616575348018617	0.948051948051948	AC012615.3
cg09887955	0.54	0.568	0.0032564492899826514	0.002982688556067635	1.0518518518518516	PTPN7
cg14795572	0.367	0.386	0.004515552460419516	0.0035456202363199495	1.0517711171662125	AGAP2;TSPAN31
cg19617217	0.425	0.447	0.003476277164670886	0.0037184535966765945	1.051764705882353	CDK14
cg11505113	0.427	0.449	0.0036957531571808	0.0031826707220701175	1.0515222482435598	VASH2
cg06028808	0.469	0.445	0.008815801295579113	0.008689008992281689	0.9488272921108742	LINC02701
cg01274122	0.2	0.21	0.0038221456349165303	0.0035317889324538946	1.0499999999999998	MFHAS1
cg26022183	0.262	0.275	0.0057090774256021316	0.005131700048124073	1.049618320610687	PAQR6
cg14772439	0.223	0.234	0.012067212265064707	0.011739724689775327	1.0493273542600898	AL671277.1;HLA-A
cg14305801	0.487	0.511	0.003963639200186012	0.003297631902961629	1.0492813141683779	LHX2
cg26336059	0.387	0.368	0.0035943300669633066	0.00268382401243265	0.9509043927648578	AL358472.6;RAB13
cg03650282	0.545	0.571	0.004405371630950592	0.004931793060799267	1.0477064220183485	PRKCA
cg02869459	0.315	0.3	0.004336060006124906	0.0032819412127283462	0.9523809523809523	ASIC4-AS1;SPEG
cg26678920	0.442	0.463	0.003775749746819868	0.0026950998667320944	1.0475113122171946	AC068733.3;CAVIN3
cg14375937	0.253	0.241	0.0030290949912834377	0.002741023862214431	0.9525691699604742	AL358613.3;CYP26C1
cg15992420	0.327	0.312	0.0030901428815012072	0.0029863135005235163	0.9541284403669724	GP5
cg11949335	0.48	0.502	0.0066188298069846255	0.005386297441918497	1.0458333333333334	TTC22
cg25771096	0.546	0.571	0.004325343860316071	0.003861632975704963	1.0457875457875456	AP003049.2;C11orf87
cg19815376	0.528	0.552	0.004255712884346054	0.004888741294548741	1.0454545454545454	LINC02880
cg12448285	0.683	0.652	0.0066206093482935316	0.0051793159349760145	0.9546120058565153	KIF26B
cg21672829	0.467	0.446	0.007458682419464836	0.005876984131123137	0.9550321199143469	AGAP1
cg25417675	0.626	0.598	0.004732747464225077	0.0039690394754286285	0.9552715654952076	LY6G5C
cg05457903	0.559	0.584	0.002920136326793043	0.0029038104698734368	1.0447227191413235	PARP10;PLEC
cg03957481	0.179	0.171	0.004842022854765218	0.004210991564296928	0.9553072625698326	KLHDC7B
cg24867665	0.587	0.561	0.005697178751916704	0.004362545977959362	0.9557069846678026	BEND7
cg02458875	0.277	0.289	0.00541252020406799	0.0033110890595448037	1.043321299638989	AC012508.1;AC012508.2;AC012508.3
cg02097014	0.395	0.412	0.002897523099223811	0.003636106487206367	1.043037974683544	CHI3L1
cg24439623	0.442	0.423	0.008185070691907341	0.010051415106795058	0.9570135746606334	ABR
cg12667002	0.495	0.474	0.005651161044174729	0.005398968445643262	0.9575757575757575	RASA3
cg09424398	0.378	0.362	0.004461540556470186	0.004013657136464119	0.9576719576719577	AC009070.1
cg02612270	0.477	0.457	0.004669192397054835	0.003979493389141708	0.9580712788259959	LMF1
cg07899551	0.479	0.499	0.003924236761285023	0.003956368049275593	1.0417536534446765	MIR29B2CHG
cg03569412	0.408	0.391	0.0030507340291549673	0.002968419117455655	0.9583333333333335	AC005943.1;MBD3
cg14560430	0.386	0.37	0.004410033585753122	0.003539254521713344	0.9585492227979274	TRIM71
cg15870818	0.362	0.377	0.004621678616967572	0.004197372743608485	1.0414364640883977	AC125618.1;TTC14
cg02037307	0.169	0.176	0.003219565753059833	0.0025872193642023904	1.041420118343195	PITX1
cg13138089	0.419	0.436	0.009186326881823808	0.005428605261641357	1.0405727923627686	ECEL1P2
cg23978657	0.37	0.385	0.004335029263475845	0.004127670831615144	1.0405405405405406	AC099063.4;GBP4
cg03072681	0.247	0.237	0.0027792595094349704	0.0026173723024342727	0.9595141700404858	AC134312.1
cg10806146	0.149	0.143	0.00423229452418694	0.0028945438364277863	0.959731543624161	SLC20A2
cg20692980	0.426	0.409	0.005328658203126883	0.005010464550217282	0.960093896713615
cg05238741	0.253	0.263	0.005375780634531845	0.004122991693316002	1.0395256916996047	AC068987.2;FIGNL2
cg14278345	0.584	0.561	0.0037091401951412305	0.0032611732396429036	0.9606164383561645	IL17REL
cg04798016	0.382	0.397	0.005648393684837475	0.0038092358589335105	1.0392670157068062	MAP3K11
cg07457252	0.614	0.638	0.006104648112098465	0.00571345213956217	1.0390879478827362
cg11904906	0.077	0.074	0.011140862692451544	0.010831906923525968	0.961038961038961	AC012485.1;LINC02610
cg06207961	0.8	0.769	0.00507655444933156	0.005699413132025683	0.9612499999999999
cg11938718	0.701	0.728	0.004336198043489309	0.003174277756709847	1.0385164051355207	HPCAL1
cg21459583	0.416	0.4	0.0035849966028129346	0.003775606057761994	0.9615384615384617	AL731702.1
cg14333542	0.235	0.244	0.0161536409904469	0.016866077462625452	1.0382978723404255
cg10308673	0.393	0.378	0.003838491840844593	0.004104749389784078	0.9618320610687022
cg20011983	0.395	0.38	0.004892614812571526	0.005358835108821615	0.9620253164556962	FNBP1P1
cg19031429	0.607	0.584	0.00345822453410344	0.0036208263015417618	0.9621087314662273
cg16708174	0.504	0.485	0.007171540433610396	0.006185751457344319	0.9623015873015872	RARRES1
cg01801101	0.591	0.569	0.003884554722439791	0.003834357181213808	0.9627749576988155	AMZ1
cg13737042	0.35	0.337	0.003249569133188095	0.00311851469016071	0.962857142857143	AL138752.2;DCAF10;EXOSC3
cg12360046	0.356	0.369	0.004886589148902875	0.003742493670034659	1.0365168539325844	RASAL3
cg09381737	0.467	0.484	0.005203736279047302	0.00543881421947275	1.0364025695931476	TOR4A
cg26504440	0.742	0.769	0.003965449138776594	0.003307120994032298	1.0363881401617252
cg23527366	0.385	0.399	0.0024712387965778806	0.002330706541178522	1.0363636363636364	ABHD14A;ABHD14A-ACY1;ABHD14B
cg04376709	0.579	0.558	0.005400011493390483	0.0045119569001655984	0.9637305699481867	FHL2
cg18211633	0.331	0.343	0.003760507135400461	0.004316660054944429	1.0362537764350452	TMEM120B
cg21364615	0.501	0.483	0.008223523134754225	0.005090576202744242	0.9640718562874251	LINC00200
cg05103992	0.195	0.202	0.009440046941396834	0.0019089565318811173	1.035897435897436	C6orf99
cg02955484	0.422	0.407	0.02147095289033736	0.018020728808378468	0.9644549763033176	PTPRE
cg19828748	0.507	0.489	0.003987795759518609	0.0030299297775712598	0.9644970414201183	KLC1;XRCC3
cg24226371	0.367	0.354	0.0026432684896338632	0.001958202050736886	0.9645776566757492	SNX33
cg26450717	0.397	0.383	0.005189738565881518	0.0041764031295715405	0.964735516372796	LY6G5C
cg20732304	0.626	0.648	0.004680782430806875	0.0031996849309957266	1.0351437699680512	MCF2L
cg08047827	0.602	0.623	0.012088593214266221	0.012872344598784185	1.0348837209302326	AL035078.4;PAUPAR
cg01804134	0.549	0.53	0.008064837027286845	0.006560894599156119	0.965391621129326	RNF220
cg15147215	0.44	0.425	0.0042042134665491865	0.004173936952706474	0.9659090909090908	STAB1
cg26443646	0.475	0.459	0.004600223106269643	0.005757424838371666	0.9663157894736844	AC122719.2
cg04605987	0.514	0.531	0.003228426394666648	0.0030792289518730455	1.0330739299610896	NR5A2
cg10628699	0.636	0.615	0.005328004939104947	0.004312592870960776	0.9669811320754716	METTL21EP
cg13285846	0.486	0.47	0.005892319281307791	0.00449759366968974	0.9670781893004115
cg01579024	0.655	0.676	0.0062586859415751355	0.005965345092478456	1.0320610687022902	RANBP17
cg08876274	0.67	0.691	0.0035910577897862303	0.0031092957685829236	1.0313432835820895	PRDM16
cg06698795	0.383	0.395	0.0042513019464683575	0.0037656731872749423	1.031331592689295	C3orf22;CHST13
cg18754118	0.576	0.594	0.004543488513634979	0.003283460827062512	1.03125	GNG7
cg08456859	0.384	0.396	0.00316152178677911	0.0033033068439901796	1.03125	TRABD2B
cg04716394	0.32	0.33	0.0036775505757871566	0.0029717714980101347	1.03125	AC005520.1;PTGR2
cg03547631	0.225	0.218	0.0033188602919178183	0.002736498691375052	0.9688888888888889	MEGF6
cg22613854	0.485	0.5	0.004066040996061126	0.003954065152577751	1.0309278350515465
cg20592766	0.557	0.54	0.004038111514918366	0.0031639263533981507	0.9694793536804308	SH3RF3
cg25397597	0.164	0.169	0.0031677694552925528	0.002768663783089575	1.0304878048780488	THBD
cg12204974	0.528	0.544	0.005888267226066383	0.005029297319286547	1.0303030303030303	LINC02199
cg20191740	0.727	0.705	0.0035369441517223953	0.0030596419182319936	0.9697386519944979	MPIG6B
cg12236088	0.199	0.193	0.006767026107302209	0.0049670103332582	0.9698492462311558	AC013402.1;AC068057.3
cg15375321	0.666	0.646	0.008186813759776888	0.008435673232637168	0.96996996996997
cg06294954	0.602	0.584	0.009841762232178426	0.007379617490871719	0.9700996677740864	CUX1
cg06926314	0.506	0.491	0.0041886605379177905	0.004284599235106561	0.9703557312252964	ANKRD33B
cg20569588	0.443	0.43	0.002828398694532768	0.0027282180570728128	0.9706546275395034	TTC22
cg10471638	0.443	0.43	0.011542674004366267	0.010407235854121696	0.9706546275395034
cg23279192	0.687	0.667	0.004137126394997499	0.0031928020607524194	0.9708879184861717	TENM4
cg26360792	0.31	0.301	0.004227112360156126	0.0033486838218139857	0.9709677419354839	HAAO
cg08382963	0.448	0.461	0.004344019003411387	0.005132207704946752	1.0290178571428572
cg04790129	0.588	0.571	0.0036874356280517744	0.003935858701428318	0.9710884353741497	ITGB2;ITGB2-AS1
cg23627948	0.702	0.722	0.005847865590894373	0.004628888080600899	1.0284900284900285	AMZ1
cg13235891	0.535	0.52	0.0057500210987112225	0.004783469577370098	0.9719626168224299
cg16637458	0.536	0.551	0.004438216479025689	0.003507365998227422	1.0279850746268657	MCF2L
cg13947999	0.719	0.699	0.005245053923499396	0.005306295677465521	0.972183588317107
cg01927825	0.216	0.222	0.0037554224470391293	0.004868499141209971	1.027777777777778	FAAP20
cg16571825	0.685	0.704	0.003530144599162641	0.0031481520090652125	1.027737226277372	EFCAB1
cg24225467	0.722	0.742	0.0032816823154385795	0.0031828026133419677	1.0277008310249307	FMN1
cg13058214	0.687	0.668	0.0048810419940311526	0.0038914334621610136	0.9723435225618632	TNNT3
cg02108796	0.362	0.352	0.0041459689581263785	0.003681412704480692	0.9723756906077348
cg11934771	0.617	0.6	0.00438587209021178	0.00403585996675725	0.9724473257698542	HCG22
cg00612595	0.109	0.112	0.006072103158881042	0.006105124862777861	1.0275229357798166
cg17143900	0.546	0.561	0.003660155640521959	0.004405341430838384	1.0274725274725276	CAMTA1
cg01328500	0.476	0.463	0.003286665719825321	0.0029202248091475705	0.9726890756302522	IQCG
cg16991765	0.295	0.303	0.0043850241612970655	0.004255152269550741	1.0271186440677966	ADAMTS2
cg25313204	0.705	0.724	0.002850049966871988	0.003564936398392474	1.026950354609929	SLC22A3
cg07953201	0.334	0.343	0.00659167987804001	0.005438428707276927	1.026946107784431	KIF26B
cg15540623	0.594	0.578	0.0039490329751695015	0.004042970499762841	0.9730639730639731	ACVR1B
cg06268875	0.302	0.294	0.005046175358634171	0.004149682186812591	0.9735099337748344	PIEZO2
cg06827015	0.531	0.545	0.003641397060446378	0.0032951180284104807	1.0263653483992468
cg22246636	0.269	0.262	0.0029646932831130955	0.003433916513703279	0.9739776951672863
cg17006136	0.769	0.749	0.004517655777140386	0.0037197847403543814	0.9739921976592978	SORBS2
cg10507988	0.463	0.475	0.006633740686875725	0.005698558856587607	1.0259179265658747	EPAS1
cg03485694	0.354	0.363	0.0024555363739273625	0.004025845393371118	1.0254237288135593	AC006207.1;CRACR2A
cg00911794	0.479	0.467	0.003104048192039149	0.004344652621954765	0.9749478079331942	HIC1
cg24110063	0.405	0.415	0.005039418974224693	0.004435226971912619	1.0246913580246912	AC026471.5;COX6A2
cg15297220	0.819	0.839	0.0024931761922031004	0.0020260847247535415	1.0244200244200243
cg25432300	0.615	0.63	0.002419923773292811	0.0027332575445062272	1.024390243902439	LUCAT1
cg22049858	0.206	0.211	0.004696240499198188	0.004913572922488081	1.0242718446601942	AP000787.1
cg05598919	0.418	0.428	0.004099276337251908	0.0033289802281193923	1.0239234449760766	NACAD
cg00746143	0.504	0.492	0.0033943817429462177	0.0031666523955250453	0.9761904761904762	XXYLT1
cg05233946	0.844	0.824	0.004844888696091798	0.005506766302871287	0.976303317535545	PRR14L
cg16814808	0.38	0.389	0.004828195751799258	0.005303487615104917	1.0236842105263158	AC073349.1;ZNF273
cg21193639	0.508	0.496	0.0061993912765756914	0.006082125152832629	0.9763779527559054
cg18025275	0.635	0.62	0.003948723983513112	0.003532634660060835	0.9763779527559054	BIN3
cg13742526	0.509	0.497	0.004304845533240086	0.0034099213927397784	0.9764243614931237	JSRP1
cg08491487	0.129	0.126	0.0067805814382142756	0.00806632605156237	0.9767441860465116	RNF39
cg14708514	0.731	0.714	0.01597512567787165	0.014077851098653359	0.9767441860465116	AGO2
cg14400030	0.735	0.752	0.006174398089712643	0.003981339220262779	1.0231292517006803	BCL7A
cg03150042	0.522	0.51	0.005232428441580548	0.005922098694820717	0.9770114942528736	ITGB2;ITGB2-AS1
cg00621247	0.74	0.723	0.0034249604678093844	0.003538245289432322	0.977027027027027	AC124852.1
cg09455208	0.439	0.449	0.00422759187812014	0.003513978473729035	1.0227790432801822	ENTPD3-AS1
cg19122260	0.618	0.604	0.005566313142983471	0.005092216000922755	0.977346278317152	RPTOR
cg16214492	0.575	0.562	0.003666653656576929	0.003357226929605144	0.9773913043478263	TMC6;TMC8
cg06768670	0.576	0.563	0.0031330388698327296	0.003017892219082536	0.9774305555555556
cg06641342	0.401	0.41	0.005550765851009204	0.0064027612307881645	1.022443890274314	CYB561
cg21330207	0.225	0.22	0.003613125741413063	0.003043829882461618	0.9777777777777777	ZADH2
cg02697649	0.685	0.7	0.004193045153406208	0.003406738742096476	1.021897810218978	FZD7
cg18879389	0.735	0.719	0.0043405154595824195	0.004076946629795079	0.9782312925170068	TFF2
cg17547742	0.875	0.856	0.0057117754749778284	0.005109181495597738	0.9782857142857143	AP2A2
cg05096637	0.324	0.331	0.004708827883219685	0.0035903993206838104	1.021604938271605	AC067960.1
cg06942814	0.232	0.237	0.004801787304434564	0.003563669570187412	1.0215517241379308	AC004080.6;HOXA-AS2;HOXA-AS3;HOXA3;HOXA4
cg22702351	0.512	0.501	0.005525352516766195	0.005011801300774645	0.978515625	PACRG
cg23299919	0.654	0.64	0.003324073420355269	0.00346146674042127	0.9785932721712538	AC005481.1;PTPRN2
cg11206381	0.236	0.231	0.0038172692654507433	0.002606383117935765	0.978813559322034	AC008691.1
cg23949667	0.57	0.558	0.003986899297599122	0.003737368572301847	0.9789473684210528
cg06635797	0.624	0.611	0.0030565957713456055	0.00310802759162714	0.9791666666666666	UHRF1
cg20294984	0.482	0.492	0.005631771029238394	0.004891274811971488	1.020746887966805	SLC2A1
cg14111334	0.689	0.703	0.006592661459039158	0.003482739278542223	1.0203193033381712	AP003555.1
cg07828024	0.493	0.503	0.004467700482938547	0.0047273751499420195	1.0202839756592292	ZC3H12D
cg16711274	0.745	0.73	0.0035084547646978114	0.004421095739721574	0.9798657718120806
cg20496314	0.3	0.294	0.003292308537123952	0.002922351346618855	0.98	SYNGR1
cg13499318	0.811	0.795	0.004778801739303393	0.004726745544299734	0.9802712700369913
cg11329129	0.661	0.648	0.0025216206497734347	0.0027144200500429623	0.9803328290468987	DEAF1;EPS8L2
cg06853416	0.763	0.748	0.0026532743851958042	0.002294808081670091	0.9803407601572739
cg16931770	0.415	0.407	0.004961450072384091	0.007810319205065038	0.980722891566265	EBF4
cg02052933	0.682	0.695	0.0038228890465027646	0.0030078377807042254	1.0190615835777124	RASSF2
cg00209037	0.632	0.644	0.004476018738032426	0.004465592929059516	1.018987341772152
cg05298696	0.53	0.52	0.009749822176748234	0.006560023852764786	0.9811320754716981	ASPRV1
cg17311022	0.587	0.576	0.005177216841655743	0.003956329313746672	0.9812606473594548	COX17;POPDC2
cg09918318	0.483	0.474	0.0062477910800676556	0.005883121756289023	0.9813664596273292
cg12597614	0.433	0.425	0.008464880152019365	0.004691111791062248	0.9815242494226328	MCF2L
cg10091792	0.812	0.827	0.018716890408490415	0.02245401641540045	1.0184729064039408
cg27333269	0.49	0.499	0.006081175497735191	0.005173638149495069	1.0183673469387755	EFHD2
cg13466383	0.491	0.482	0.004893120998602696	0.006422430022389139	0.9816700610997963	AL591806.2;TSTD1
cg09065629	0.329	0.323	0.008260521485953317	0.006990995694619801	0.9817629179331306	AL031708.1;CRAMP1
cg00054525	0.386	0.393	0.005480953975611944	0.004972752085905036	1.0181347150259068	CYBA
cg19184455	0.501	0.492	0.003501314720284666	0.005053832553428422	0.9820359281437125
cg07318313	0.557	0.567	0.005370003247276427	0.0038364297394125136	1.0179533213644523	ENG
cg17720153	0.781	0.767	0.00339503325420112	0.003311590098901823	0.9820742637644045
cg22531018	0.727	0.74	0.005035952685552759	0.004382582472059399	1.0178817056396148	TMEM139;TMEM139-AS1
cg27100916	0.515	0.506	0.007576419737090791	0.005682257098680602	0.9825242718446602	PGAM1P5;USP44
cg25454110	0.458	0.45	0.0043795049495003995	0.0038560079010808578	0.982532751091703	SNX8
cg26651303	0.631	0.62	0.003423099048422198	0.003206390941980875	0.98256735340729	ESYT2
cg10050900	0.292	0.287	0.0020622714106321785	0.0065891049250183	0.982876712328767	PIK3CD;PIK3CD-AS1
cg23636571	0.879	0.894	0.0036592767485162016	0.0040049803417254925	1.0170648464163823
cg10070788	0.355	0.361	0.00652405467786915	0.004611998795791722	1.0169014084507042	BIRC5
cg08906030	0.533	0.524	0.0044245529335545375	0.0038460470642515472	0.9831144465290806
cg25324786	0.536	0.527	0.0057931410045028425	0.00542314219626742	0.9832089552238806	RASA3
cg11582018	0.656	0.667	0.004150815966040747	0.0031682392252238047	1.016768292682927	AC093155.3;LINC01140
cg08137888	0.479	0.487	0.002880496746025829	0.0027966428636551815	1.0167014613778707	FAM110A
cg20443635	0.541	0.55	0.003742291227488754	0.002909876423961273	1.0166358595194085	DLGAP4-AS1;TGIF2
cg15114076	0.427	0.42	0.021467151987296776	0.02032555971955415	0.9836065573770492	GALNT9
cg06115576	0.429	0.436	0.00488102337072739	0.0037655811757480217	1.0163170163170163	DIP2C
cg15193249	0.688	0.677	0.00443020337519172	0.0030793609460461877	0.9840116279069769	HHIPL1
cg09036188	0.506	0.498	0.002568064472882809	0.002697925873387264	0.9841897233201581	C17orf107;CHRNE
cg16591659	0.454	0.461	0.005186323937738213	0.004364633863495761	1.0154185022026432
cg01081584	0.264	0.268	0.01373497752410147	0.00701347678648457	1.0151515151515151	EIF2AK4
cg03895047	0.772	0.783	0.0027985155335386283	0.0023644894279637512	1.0142487046632125
cg23667108	0.776	0.765	0.0037386047772230177	0.003090091250717004	0.9858247422680412	AC069288.1;MAD1L1
cg12526443	0.285	0.281	0.009997115016867793	0.012945438164079984	0.9859649122807019
cg18621256	0.717	0.727	0.00510836622084065	0.0029765605658636945	1.0139470013947	AC005871.2
cg17342071	0.718	0.708	0.003853931317981236	0.0036521535466223286	0.9860724233983287	COPS9
cg09249152	0.719	0.729	0.004788320961672075	0.00416966983470079	1.0139082058414464
cg14391419	0.289	0.285	0.004579906947011901	0.005271779840558248	0.986159169550173	AC003986.3;TWIST1
cg07371504	0.437	0.443	0.007491522307321669	0.008234782786441491	1.0137299771167048	TRPV3
cg22238209	0.802	0.791	0.004155823896363767	0.004561934406909848	0.986284289276808	MAG
cg04879832	0.441	0.435	0.007636433634015456	0.006786035969631942	0.9863945578231292	CYBA
cg26913186	0.52	0.513	0.006852944482536776	0.005058778181857515	0.9865384615384615	ATP10A
cg22644320	0.521	0.514	0.005769672639956549	0.005097123515382728	0.9865642994241842	RPTOR
cg06200397	0.451	0.457	0.00509329584497796	0.00424238102196468	1.0133037694013305	MICAL3
cg21953891	0.603	0.595	0.0058326433376334535	0.0033943499759211213	0.9867330016583747	SLIT3
cg02279108	0.762	0.772	0.003120020169906322	0.002822455248292209	1.0131233595800524
cg06259025	0.309	0.305	0.004832661069603403	0.004184710173525635	0.9870550161812298	AL158066.1;MRPS31P5
cg04705435	0.233	0.236	0.005423121407103153	0.005069988198088558	1.0128755364806865	KCNJ11
cg01695225	0.467	0.461	0.0042152055505212315	0.003950519742991974	0.987152034261242	EMX1
cg08722115	0.625	0.633	0.004140484044720793	0.003393687072597147	1.0128	MZT2B;SMPD4
cg18645150	0.49	0.484	0.007341874172471857	0.005110427234057829	0.9877551020408163	SLCO4A1;SLCO4A1-AS1
cg27264322	0.589	0.596	0.00488593445325123	0.007784302226341678	1.0118845500848896	PRKCZ
cg11677891	0.516	0.51	0.0027474827348978785	0.0024506790874977385	0.9883720930232558	DDX11
cg08347875	0.691	0.683	0.003981080898954059	0.003499937096614755	0.9884225759768454
cg14073924	0.607	0.614	0.003827586720409688	0.0056687328738328265	1.0115321252059308
cg05088433	0.435	0.44	0.01596587719788278	0.014520329164456168	1.0114942528735633	AC012485.1
cg23411518	0.621	0.628	0.003119050729143312	0.0024411699408849285	1.0112721417069244	CGNL1
cg16094412	0.28	0.283	0.004637931678774924	0.004152747385121871	1.0107142857142855	RNF207;RNF207-AS1;RPL22
cg01508045	0.472	0.467	0.003014046276368007	0.0030766348032684613	0.9894067796610171	FOXP4;FOXP4-AS1
cg21141812	0.766	0.774	0.00326025412531211	0.002731213915460412	1.010443864229765	PFKFB4
cg11442173	0.384	0.388	0.0066684278614464925	0.0071239457083227134	1.0104166666666667	CYB561
cg14818701	0.879	0.888	0.015116475913820645	0.019269441435659992	1.0102389078498293	AC090541.1;CSGALNACT1
cg19082708	0.307	0.31	0.006826082730690113	0.006471954440709354	1.009771986970684	AC073349.1;ZNF273
cg12761825	0.633	0.639	0.010048419203747059	0.008345374432564405	1.009478672985782	AL133351.4;HTATSF1P2
cg14661234	0.633	0.627	0.0028955498555387972	0.0028905955995862003	0.990521327014218	TNFRSF4
cg00287841	0.423	0.427	0.004290753063485042	0.004269934687380147	1.0094562647754137	ASAP1
cg22309983	0.544	0.549	0.010366036048327448	0.007913009206049168	1.0091911764705883	AC027796.3;TRPV1
cg00329300	0.452	0.448	0.0034786884672885292	0.00481696908645206	0.9911504424778761	AL591806.2;TSTD1
cg27638615	0.456	0.452	0.0034567993673845785	0.0029583504439688497	0.9912280701754386	FZD7
cg27332322	0.352	0.349	0.0033347744545569875	0.003101336626675616	0.9914772727272727	AC009093.10;AC009093.11;AC025279.1
cg18663307	0.834	0.827	0.003197570457681273	0.004561445084307049	0.9916067146282973	ITGB2;ITGB2-AS1
cg22635328	0.715	0.709	0.0038052994443161965	0.004023837279895433	0.9916083916083916
cg00360761	0.848	0.855	0.004526951988537499	0.0035137117357862506	1.008254716981132
cg26035007	0.489	0.493	0.0056277019685050216	0.005776037398206464	1.0081799591002045
cg11153071	0.869	0.862	0.0034523660063349266	0.002979814345543594	0.9919447640966629	RPTOR
cg12655768	0.878	0.885	0.00604251432330145	0.008956046152205289	1.0079726651480638	F2RL2;IQGAP2
cg13558371	0.502	0.506	0.003595881960248182	0.0036114819010832143	1.0079681274900398	CRB2
cg03065459	0.504	0.508	0.00433924326197995	0.0030206596127837857	1.007936507936508
cg24145109	0.77	0.764	0.006414428199676511	0.009750748623021614	0.9922077922077922
cg21396064	0.525	0.529	0.0035752777608154328	0.0030602864607649294	1.0076190476190476	MIR193B;MIR193BHG
cg04177826	0.265	0.263	0.004656500124597877	0.00413297723151728	0.9924528301886792	KLHDC7B
cg27165836	0.809	0.803	0.003370689344742497	0.0028386835728372263	0.992583436341162
cg14482741	0.412	0.409	0.0033434107167034785	0.0031475840273893726	0.9927184466019418	C17orf107;CHRNE
cg24051943	0.692	0.687	0.0032047660500394543	0.0030704780270936144	0.9927745664739885	C2;ZBTB12
cg02124912	0.287	0.289	0.0056005894466830035	0.004257362731363223	1.0069686411149825	GPR37L1
cg18457108	0.75	0.745	0.018158720407765165	0.01662078602384776	0.9933333333333333	XXYLT1
cg24840300	0.45	0.453	0.005930538842412929	0.005458962484776783	1.0066666666666666	MIR3187;PLPPR3
cg08961196	0.48	0.477	0.003996090047236016	0.002892301634988912	0.99375	MFHAS1
cg15042332	0.322	0.324	0.004030700753056256	0.004110209669842282	1.0062111801242235	FABP7
cg02464458	0.488	0.491	0.002846721916792767	0.004375528411269113	1.0061475409836065	DLGAP2
cg09010707	0.503	0.5	0.006026169834808192	0.00498695507126504	0.9940357852882704	AC022509.1;AC022509.2;SSPN
cg24524379	0.535	0.532	0.00834467615952962	0.007636079180230234	0.994392523364486	LRRC2;LRRC2-AS1
cg01162093	0.786	0.782	0.004037913934886295	0.003709587455223979	0.9949109414758269
cg10719604	0.599	0.596	0.006678093169972227	0.007191538841096894	0.994991652754591	FXYD6;FXYD6-FXYD2
cg10654584	0.649	0.646	0.003658872196192824	0.004290021126136972	0.9953775038520801	RBFOX3
cg06500090	0.875	0.879	0.001957799781644778	0.0068442028688987	1.0045714285714287
cg03902718	0.456	0.454	0.008329375246386857	0.006866566490171746	0.9956140350877193	PRR5L
cg18311871	0.686	0.683	0.0037726083268500997	0.003973287284449437	0.9956268221574344	PTPRN2
cg03380964	0.463	0.465	0.0034630550528794526	0.003088694385099707	1.0043196544276458
cg10104252	0.704	0.701	0.006985651412342772	0.007241888760134302	0.9957386363636364	PRMT8
cg12984948	0.24	0.241	0.005003799614659647	0.005781519281754681	1.0041666666666667	AC078923.1
cg14381313	0.725	0.722	0.006868927231892107	0.006682762088055896	0.9958620689655172	AC138512.1
cg12300382	0.498	0.496	0.004947622773926403	0.004558898785766515	0.9959839357429718	AC124014.1;IKZF1
cg18829411	0.763	0.76	0.0033593613571050074	0.004135474816586086	0.9960681520314548	HMGN1
cg01571842	0.522	0.52	0.007363217515944027	0.005551786862842494	0.9961685823754789
cg10833838	0.818	0.815	0.0035990645620313146	0.0026909902414193826	0.9963325183374083	AC005972.3
cg07160932	0.299	0.3	0.003873135179476864	0.0033828397312448744	1.0033444816053512	SEZ6L2
cg14220678	0.61	0.608	0.00392163440491388	0.004499706258833593	0.9967213114754099	CCDC17
cg07094915	0.326	0.327	0.003607390074343697	0.003180245460601111	1.0030674846625767	AC004080.1
cg23695990	0.665	0.667	0.004879556920609911	0.0034665512507725113	1.0030075187969925	PGAM1P5
cg05779595	0.685	0.687	0.014735177688007455	0.013882688684523466	1.0029197080291972
cg08985063	0.377	0.376	0.003389639843456942	0.00365376355522287	0.9973474801061007
cg21164509	0.757	0.759	0.00318397609255869	0.00872697598299998	1.0026420079260239
cg27570249	0.382	0.381	0.004839269177663187	0.004801439143030057	0.9973821989528796	IGDCC4
cg07343445	0.767	0.769	0.006528865752525426	0.005678184712002539	1.0026075619295958	PACRG
cg14333394	0.769	0.771	0.0059976421719718795	0.0061065256884942	1.0026007802340702	TRAF2
cg07341137	0.461	0.46	0.0040894511555614335	0.006343738720966202	0.9978308026030369
cg21649013	0.469	0.468	0.0030809465208919444	0.0026144235456725846	0.9978678038379533	AC131009.4;ULK1
cg18642425	0.529	0.528	0.007780525505744597	0.006757638406012172	0.998109640831758	DAGLB
cg24212268	0.829	0.828	0.004141750438672008	0.004218090157462541	0.9987937273823884	SVIL
cg13506158	0.312	0.312	0.004239838946836548	0.0026861633403171487	1	CCDC50;UTS2B
cg05002190	0.461	0.461	0.00650720547388299	0.004594606594511594	1	AC119403.1
cg05205239	0.637	0.637	0.008121664153815251	0.009008356951028591	1
cg19927741	0.472	0.472	0.006826665772752595	0.006812938297923611	1	USP18
cg25750507	0.338	0.338	0.0034586475016294793	0.0026291596005274653	1
cg13344855	0.698	0.698	0.006222448531238103	0.005970125660598739	1	KANK2
cg20036791	0.517	0.517	0.024812745145153584	0.02587185231478541	1
