# Supplementary material for: Degenerative Disease Diagnosis and Analysis Based on Tissue Specificity of DNA Methylation
Source: Int J Mol Sci. 2025 Jan 7;26(2):452. doi: 10.3390/ijms26020452 (PMC11765164; doi:10.3390/ijms26020452)
Supplement: Supplementary file 1 [file ijms-26-00452-s001.zip › All-cpg-info/cpg_fold_change_breast.csv]

CpG_site	Healthy_Median	Disease_Median	Healthy_SE	Disease_SE	Magnification	genesUniq
cg16732616	0.039	0.4305	0.006679960086757481	0.016634162977193098	11.038461538461538	DMRTA2
cg14038391	0.04	0.399	0.006047171043324367	0.018859435197096517	9.975
cg16781647	0.054	0.3825	0.0064009608135665455	0.020917147129213325	7.083333333333334	EMX1
cg10136354	0.0565	0.393	0.006233686783848905	0.017201219261763722	6.95575221238938	EMX1
cg06616729	0.0755	0.417	0.005557387496227631	0.01631279035895736	5.52317880794702	AC091076.1
cg25191628	0.07100000000000001	0.363	0.005345656226898371	0.012519751301138414	5.112676056338027	DMRTA2
cg00970396	0.108	0.524	0.007197952505153759	0.014132672721435226	4.851851851851852
cg26701408	0.0645	0.2835	0.0024946060743866994	0.013900543872007868	4.395348837209302
cg25191041	0.0435	0.181	0.0021974292801876377	0.018068892917135548	4.1609195402298855	AP001046.1;LINC01679
cg04275027	0.0875	0.355	0.0046220656255727905	0.015306303543738091	4.057142857142857	KCNA2
cg05710540	0.06	0.239	0.004982452629340954	0.015742968891585735	3.9833333333333334	LINC01097
cg16174680	0.008	0.029	0.0025609974762835276	0.016061080652282837	3.625	NKX6-3
cg27332243	0.054	0.188	0.0037814087619483286	0.01483581495391337	3.4814814814814814	KCNN3
cg14324370	0.066	0.2105	0.004113937401729814	0.016936552269979307	3.189393939393939	HAGLR;HAGLROS
cg26371320	0.1455	0.4325	0.0074810360687351755	0.014051306852465736	2.972508591065292
cg11881754	0.039	0.115	0.002205229914525516	0.015948386513872505	2.948717948717949	SRRM3
cg25939742	0.082	0.219	0.004211371650383041	0.015046435017420532	2.670731707317073
cg19897071	0.1885	0.486	0.006611775809184357	0.010998141252989013	2.5782493368700266	UGT3A1
cg19266578	0.085	0.219	0.003233551824867277	0.015609765366222512	2.576470588235294	OPRL1;RGS19
cg19455840	0.1155	0.297	0.0027822463891476806	0.011648038967073691	2.571428571428571
cg25888561	0.2085	0.5315000000000001	0.009636643073505058	0.011999189687390471	2.5491606714628303	ZNF32-AS3
cg14765959	0.175	0.44	0.012563635364467042	0.013742611637864478	2.5142857142857147
cg02237470	0.051	0.12	0.0053487271506575985	0.017065920596275173	2.3529411764705883	NPBWR1
cg26983710	0.0975	0.229	0.006308128893764661	0.01523263811126784	2.348717948717949	GALNT13
cg20246113	0.151	0.349	0.004760177258738351	0.011934744193795425	2.3112582781456954	ADAMTS7;MORF4L1
cg06636541	0.1395	0.32	0.004854199452668812	0.013690443506377435	2.293906810035842	BAHCC1
cg14772439	0.039	0.089	0.012577222925853377	0.021286568992236757	2.282051282051282	AL671277.1;HLA-A
cg04778012	0.233	0.521	0.007133712801163053	0.011256538142425155	2.236051502145923	GPC2;STAG3
cg21304453	0.2145	0.479	0.007944974483658123	0.012977146058449823	2.233100233100233	SLC4A11
cg15309006	0.09	0.184	0.00619568992244275	0.014501622859342155	2.0444444444444443	AC012317.2;CHP2
cg02037503	0.129	0.2605	0.008221105175713757	0.0014100121376837392	2.0193798449612403	ACIN1
cg05250797	0.156	0.315	0.007136222440013112	0.011115434323408285	2.019230769230769
cg24859236	0.2635	0.529	0.0071373815552704676	0.01108307109515389	2.0075901328273247	PIK3CD
cg15123573	0.331	0.653	0.0060438301128751025	0.008320959875881556	1.972809667673716
cg14425564	0.268	0.5265	0.007900423091663122	0.011110798037032061	1.96455223880597	AC006450.2;LHX2
cg25416153	0.195	0.381	0.009780875641188758	0.013523197079276187	1.9538461538461538
cg25598159	0.182	0.355	0.0037085304932706255	0.013648745531727038	1.9505494505494505	HVCN1
cg02260098	0.1645	0.32	0.002891986535637932	0.013733586552061814	1.9452887537993921	AP001046.1;LINC01679
cg24440088	0.019	0.036	0.004312199005095391	0.011891271992121014	1.894736842105263	AF038458.2
cg04983516	0.036	0.068	0.004851352914968519	0.009368323494117856	1.888888888888889	TENM4
cg02824202	0.08549999999999999	0.161	0.007136326769382304	0.014951256956926482	1.8830409356725148	AP005205.2;ARHGAP28
cg15661473	0.146	0.271	0.005123349775365093	0.014965858289452086	1.8561643835616441	MARK4;NKPD1
cg10706230	0.078	0.1445	0.0051735611573605084	0.014919353406586471	1.8525641025641024	MAN1C1
cg19507068	0.067	0.124	0.005260227699117873	0.009323657977296663	1.8507462686567162	GNAI1
cg11826961	0.2515	0.456	0.004990578001362683	0.011239486866804605	1.8131212723658052	THRA
cg24089118	0.216	0.391	0.006582748428726732	0.009602218209951621	1.8101851851851853	PTGDR
cg27317647	0.269	0.4815	0.0049749262981835666	0.0075350012525531055	1.7899628252788102	SLC52A2
cg18356785	0.384	0.68	0.007041285768620141	0.009493582497162102	1.7708333333333335	C1QTNF4
cg20975682	0.4235	0.748	0.006122286064854365	0.00798511712346335	1.7662337662337664	PRPF40B
cg02583418	0.1805	0.316	0.0072668819577165955	0.01384949264377665	1.7506925207756234	AC018730.1;POU3F3
cg03774520	0.28	0.49	0.010618717207484477	0.013817799315423106	1.7499999999999998
cg20479774	0.079	0.138	0.007504270076013793	0.018476128845909563	1.7468354430379749	DLX6;DLX6-AS1
cg04874782	0.187	0.323	0.005208058698996763	0.010542454428143177	1.7272727272727273	CROCC2;UICLM
cg15555527	0.411	0.705	0.008394322941603539	0.013132402842115427	1.7153284671532847	ANTXR2
cg07432626	0.085	0.145	0.006145331094693659	0.014747580785536321	1.7058823529411762	DPYSL3
cg14789818	0.4055	0.69	0.010656022037509268	0.006545152986395208	1.7016029593094941	RNA5SP77
cg25744767	0.127	0.216	0.006125539694059916	0.010128262059673468	1.700787401574803	GNAI1
cg21859781	0.0615	0.104	0.006075443929525867	0.014690630711234222	1.6910569105691056	GDF6
cg08314176	0.382	0.6415	0.007526506529677031	0.011016127742399372	1.6793193717277486
cg18199554	0.173	0.29	0.010655708011151111	0.016052766937477796	1.676300578034682	CCL28
cg27312652	0.223	0.3725	0.004007301091914604	0.012729567017441787	1.6704035874439462	AP000697.1;SIM2
cg04944784	0.224	0.374	0.01973948989870469	0.019753235110826085	1.6696428571428572	GAREM2
cg15205636	0.2145	0.353	0.009739460087278714	0.010510236588642103	1.6456876456876457	HNRNPA1P30
cg12634932	0.206	0.338	0.01239999759831258	0.0195295051953361	1.6407766990291264	CCL28
cg15513743	0.258	0.422	0.008241142952221586	0.00830114899114728	1.635658914728682	TBX15
cg26632897	0.336	0.5415000000000001	0.006180621866941322	0.010460547392723384	1.611607142857143	C1QTNF1
cg18089426	0.409	0.6575	0.013855988065462222	0.01119376093863207	1.6075794621026895
cg04773818	0.16	0.256	0.008346928342539427	0.014141939153869656	1.6	NRG1
cg19430967	0.0975	0.156	0.004809912767496733	0.008582209078580151	1.5999999999999999	TMEM108
cg13682333	0.404	0.646	0.005382113138855413	0.010287841792889834	1.5990099009900989	AL138752.2;SHB
cg26494929	0.2905	0.4635	0.010035695521369977	0.009678350140492117	1.5955249569707404	KREMEN2
cg24989962	0.295	0.465	0.007066882049013468	0.009431880857542409	1.5762711864406782	PTGDR
cg04177826	0.3035	0.478	0.005012631571898424	0.007892594494612023	1.5749588138385502	KLHDC7B
cg13210467	0.3875	0.607	0.006296752632900112	0.01089142677533707	1.5664516129032258	GPC2;STAG3
cg04011671	0.1435	0.2245	0.008122469901413826	0.01018260758824114	1.564459930313589
cg26253438	0.281	0.123	0.011603725052868254	0.016572774833648798	0.4377224199288256	ATP2B4
cg06601891	0.1385	0.216	0.005529703383478849	0.010031294207779085	1.55956678700361	C12orf60;MGP
cg13895867	0.10250000000000001	0.158	0.007211478990783316	0.010018862383099736	1.5414634146341462	AC019068.1;GBX2
cg04269043	0.159	0.244	0.00537417933518294	0.010190672162084758	1.5345911949685533	CNGB1
cg23166865	0.293	0.448	0.010699182615875415	0.007445231435068662	1.52901023890785
cg04222358	0.1315	0.201	0.008063016071611305	0.012060680800017659	1.5285171102661597	CNTN4
cg03496122	0.095	0.145	0.006097382261759231	0.012071642053330495	1.526315789473684	AC099754.1;LRRC3B
cg23987336	0.618	0.2955	0.007109124917816044	0.00994091139200018	0.4781553398058252	AC129492.2
cg17163168	0.323	0.4915	0.009122248001297453	0.011525899435424604	1.521671826625387	TP73
cg09451574	0.4265	0.6475	0.006717992790562857	0.015394559223238721	1.518171160609613	FAM241A
cg11417653	0.157	0.07600000000000001	0.010839485415702725	0.017833480136592257	0.48407643312101917	DERL3
cg24864511	0.258	0.391	0.010631730247728158	0.01530020541522859	1.5155038759689923	HES2
cg17029694	0.3565	0.54	0.005171196318317273	0.006872664557036564	1.5147265077138852	PTK6
cg01320579	0.505	0.764	0.008398903904556937	0.01044263127925042	1.5128712871287129	SEPTIN9
cg16341592	0.059	0.089	0.004690750828776395	0.008632428912780462	1.5084745762711864	BOC
cg09336988	0.252	0.38	0.005728924379011627	0.012779461051255199	1.507936507936508	ARHGEF1
cg20046330	0.317	0.478	0.005676706161090186	0.010914981855243895	1.5078864353312302	STMN2
cg11403739	0.4205	0.633	0.02676858542735654	0.01969346607581051	1.5053507728894173	CYFIP1
cg03885399	0.3265	0.491	0.010400333395217575	0.013033918569539655	1.5038284839203675	AL135960.1;TAL1
cg23697796	0.423	0.636	0.009398097057556846	0.016144134062846788	1.5035460992907803
cg04527220	0.47	0.7064999999999999	0.006276844729111928	0.011231585934582415	1.503191489361702	GPR132
cg24369185	0.2895	0.435	0.012687313940235874	0.01579107296503648	1.5025906735751295
cg06714284	0.012	0.018	0.0038971989434943254	0.01160172813767713	1.4999999999999998	GNG4
cg17279839	0.3625	0.539	0.009873803274259255	0.007020174694069637	1.4868965517241381	AC005586.1;RARRES2
cg20285002	0.5805	0.8594999999999999	0.006349026134567894	0.008271356096312542	1.4806201550387594	CPT1A
cg07768107	0.625	0.325	0.006010050752014392	0.012310544257130237	0.52	RHOH
cg02617388	0.426	0.6285000000000001	0.005638286280226424	0.010378164470865389	1.4753521126760565	HDAC7
cg15721243	0.329	0.482	0.011116727049259938	0.016050965131918806	1.465045592705167	ZNF28;ZNF468
cg10631289	0.3725	0.5445	0.007186222352701721	0.012623434027366421	1.461744966442953	LINC02694
cg10007534	0.6045	0.882	0.007266991106690167	0.011960913956695894	1.4590570719602978	FAM207A
cg08473330	0.344	0.501	0.008681207623073218	0.009106245585176491	1.4563953488372094	OTX1
cg03136563	0.229	0.126	0.007892047937581508	0.005151435722516679	0.5502183406113537	HPN
cg27155939	0.6555	0.363	0.0074450116836937575	0.007733162376134087	0.5537757437070938	SRP14-AS1
cg18080509	0.4205	0.608	0.005809327265896699	0.00930308972027143	1.44589774078478	AC019205.1;KHDC1
cg09341491	0.532	0.768	0.006443866771376639	0.007009644610412972	1.443609022556391	SNX20
cg08377398	0.0825	0.046	0.007980544498244832	0.011253954044342311	0.5575757575757575	C4orf50;JAKMIP1;LINC02495
cg10706013	0.341	0.191	0.006101950241956396	0.007321607579464934	0.5601173020527859	PDE9A
cg06121808	0.5065	0.2845	0.005439573929512476	0.008939732399370662	0.5616979269496545	AC079922.2;SLC20A1
cg04311653	0.81	0.455	0.006103195228903884	0.017825657543550057	0.5617283950617283
cg20282550	0.289	0.415	0.009347246082127574	0.013082342106452208	1.4359861591695502	AKR1E2
cg07004514	0.232	0.333	0.006441350760938532	0.012124791045647985	1.4353448275862069	ARSG
cg20062057	0.268	0.384	0.0077043316774215555	0.012214787933586468	1.4328358208955223	NRXN1
cg01786973	0.4015	0.571	0.008737368298943721	0.011578822838005725	1.4221668742216684	NR5A1
cg26884027	0.1815	0.106	0.010501576708910866	0.010681347755918235	0.5840220385674931	PTPRU
cg14251267	0.548	0.7755000000000001	0.008742455018606156	0.008259202939715797	1.4151459854014599	ZBTB46
cg17275700	0.064	0.0895	0.004101591995296534	0.00665123568014449	1.3984375	CCSER1
cg05124129	0.1845	0.2575	0.008482058077466522	0.013746987451989382	1.3956639566395665	CPNE8;CPNE8-AS1
cg21237687	0.327	0.455	0.007150393151635554	0.00966523021675238	1.3914373088685015	AC040977.1;AC040977.2;ALOX12;ALOX12-AS1
cg27165794	0.309	0.1895	0.006642637418196549	0.009436132185307172	0.6132686084142395	PNMA1
cg12345672	0.3015	0.418	0.010673169592895847	0.011001930121212332	1.386401326699834	LRRC4;SND1
cg17680767	0.8605	0.531	0.005899158830826495	0.014696421582717376	0.6170830912260313	LINC01331;LINC01333
cg08476511	0.278	0.384	0.009264571988084457	0.01260771525244865	1.3812949640287768	KIF25
cg25602684	0.0435	0.06	0.004239640572565819	0.009618360127828124	1.3793103448275863	GDNF;GDNF-AS1
cg15192750	0.095	0.131	0.008764380258042763	0.01651216830135399	1.3789473684210527
cg21984150	0.0515	0.071	0.0038025630122409926	0.01107421927588935	1.3786407766990292	AC113349.2;SNCAIP
cg03486485	0.387	0.531	0.010114253284626864	0.008361417695019548	1.372093023255814	CALCB
cg10274029	0.7164999999999999	0.452	0.00580186438564069	0.0115701813999769	0.6308443824145151	AC092723.5
cg07451803	0.504	0.6890000000000001	0.008287230636713914	0.009822669675111553	1.367063492063492
cg24184919	0.292	0.399	0.016100287880499987	0.01433589127813157	1.3664383561643838
cg13031171	0.262	0.358	0.012580505729853884	0.012108871850874052	1.366412213740458
cg06310816	0.335	0.4575	0.009374708422744234	0.017417559464933344	1.3656716417910448	GLI3
cg00050152	0.17049999999999998	0.1085	0.009620627218546143	0.011950064920444625	0.6363636363636365	BTNL9
cg23383149	0.592	0.805	0.0049690593487270885	0.006222413495359622	1.3597972972972974	KHNYN;SDR39U1
cg14995475	0.6325000000000001	0.86	0.008607034124489125	0.011316438680100795	1.359683794466403	TNFSF9
cg27100990	0.114	0.155	0.0066454992573915265	0.008363360015008713	1.3596491228070176	CACNA2D1
cg26312807	0.40549999999999997	0.549	0.00984455653102258	0.008954140972762514	1.3538840937114676	LINC02016
cg20685713	0.386	0.5215000000000001	0.008238607744909877	0.012386387859838116	1.351036269430052	LMNA
cg17803993	0.7515000000000001	0.495	0.0067721040943429225	0.014643474045210951	0.6586826347305389	AC097634.4;FOXP1
cg12761825	0.385	0.2545	0.012840751573129618	0.016250722954432768	0.661038961038961	AL133351.4;HTATSF1P2
cg15203777	0.6105	0.40700000000000003	0.005393399908021144	0.008643965416835464	0.6666666666666666	CADM3
cg03462699	0.045	0.06	0.0015532977249903429	0.01678636212569726	1.3333333333333333	GAL3ST2
cg09516200	0.727	0.486	0.006635881395408933	0.01611739910258694	0.6685006877579092	RPTOR
cg05299479	0.568	0.756	0.008413711551917056	0.009288265643021978	1.330985915492958	THOP1
cg20904336	0.787	0.527	0.021422085981628643	0.02249358468800596	0.6696315120711563	DEGS2
cg09048205	0.7284999999999999	0.488	0.0059034040349296765	0.008844640390213872	0.6698695950583391	AC026412.1;AC026412.3
cg26332740	0.302	0.203	0.00882831332664003	0.011289480611446407	0.6721854304635763	WNT3A
cg09381737	0.5495000000000001	0.728	0.011442905471685005	0.008373471087560612	1.32484076433121	TOR4A
cg25149396	0.034	0.045	0.00458323934270095	0.008497803693660861	1.3235294117647058	NIBAN1
cg03907016	0.6435	0.851	0.009290069742374693	0.011275475035812119	1.3224553224553226	TNFSF9
cg11197101	0.148	0.1005	0.00890955896990321	0.007737726910333581	0.6790540540540542	KIAA1522
cg11757357	0.1015	0.134	0.0072987632246627925	0.015356322930715928	1.3201970443349753	EBF3
cg23606718	0.1455	0.192	0.0052090703975349265	0.00919506360854158	1.3195876288659796	AC140481.1;AMER3
cg02746725	0.145	0.191	0.006782058317658869	0.014277148985926883	1.317241379310345	HAGLR;HOXD1
cg00473045	0.8474999999999999	0.579	0.0054632103028852555	0.015954134514601117	0.6831858407079646	TAF2
cg04527018	0.551	0.724	0.006288105173230196	0.008718715867263352	1.3139745916515424	C3orf22;CHST13
cg08454824	0.3345	0.4395	0.005836138213757359	0.008682461609606963	1.3139013452914798	ERICH1
cg27320005	0.588	0.7725	0.007701817515213792	0.00742205023884365	1.3137755102040816	SLC25A2;TAF7
cg08300930	0.6105	0.802	0.003736098441239927	0.008034418197570331	1.3136773136773137	A2M
cg01233722	0.384	0.265	0.006657522453938644	0.009294021011429027	0.6901041666666667	NFATC4
cg20678353	0.731	0.506	0.00640824746201363	0.011709194965535324	0.692202462380301	LINC02694
cg23780731	0.522	0.6825000000000001	0.006214024773986375	0.007570207258673756	1.3074712643678164
cg15999077	0.579	0.401	0.007001359602814573	0.008824397823567547	0.6925734024179621	SLC6A3
cg25691442	0.4295	0.561	0.006705944536690607	0.015973957747272526	1.3061699650756695	TPM1
cg17729436	0.87	0.605	0.0030914250327387814	0.014148753858761517	0.6954022988505747	RIMBP2
cg07953201	0.311	0.40549999999999997	0.00803423505263119	0.011269322520303632	1.3038585209003215	KIF26B
cg05213896	0.3805	0.4945	0.011024725078387743	0.012619591471118631	1.2996057818659659	IL4I1
cg16292016	0.081	0.105	0.006129302058590576	0.006455665534087577	1.2962962962962963	GHR
cg05890457	0.4055	0.525	0.0203960798547777	0.02185028766276157	1.2946979038224413	AC019257.8;ARHGEF10
cg26565021	0.089	0.115	0.006549820426497385	0.010156190798274883	1.2921348314606742	CHST8
cg02520212	0.7144999999999999	0.5085	0.004474148047294946	0.015031598829334534	0.7116864940517845	RIMBP2
cg06995503	0.6305000000000001	0.81	0.02301794285944146	0.025821580546827358	1.2846946867565423	AL451164.2;PFKP
cg13786083	0.584	0.744	0.015130551895549611	0.01209232318251953	1.273972602739726
cg26816421	0.4525	0.576	0.004413935581170506	0.009214013027694411	1.27292817679558	PISD
cg02955484	0.356	0.259	0.015010343743001179	0.01161348077158898	0.7275280898876405	PTPRE
cg26236329	0.7565	0.551	0.00587867846260139	0.00901263642438272	0.7283542630535361
cg11724135	0.3825	0.486	0.010889557944213629	0.007329373359636836	1.2705882352941176	AL035252.2
cg18966047	0.161	0.1175	0.006358554234070888	0.010367771811361821	0.7298136645962733	BTNL9
cg23821359	0.775	0.568	0.007502834833161824	0.013689747803909639	0.7329032258064515
cg04688828	0.09	0.114	0.004645298906744944	0.01694496370344049	1.2666666666666668	LYNX1;LYNX1-SLURP2
cg01156747	0.426	0.5395000000000001	0.02222844747228043	0.022311618369405234	1.2664319248826295	AC093627.22
cg03962217	0.8134999999999999	0.597	0.005975278060468198	0.008800308449637487	0.7338660110633067	PAXIP1-AS1
cg05492839	0.064	0.081	0.006430634064559974	0.013754357833899162	1.265625	AL133475.1;ELOVL4
cg18890615	0.818	0.601	0.005980700717754118	0.013198680119377774	0.7347188264058679
cg12623536	0.7015	0.519	0.007028586422099877	0.012986384987875379	0.7398431931575196	SPOCK2
cg07347092	0.0405	0.051	0.007565314293635383	0.019211616784244007	1.259259259259259	DNAH10
cg26024530	0.8805000000000001	0.6535	0.006183497405294164	0.013911963251976767	0.7421919363997728
cg09232069	0.5295000000000001	0.665	0.008962830822447716	0.012122643467195103	1.25590179414542	SEC14L1
cg06937717	0.3035	0.22699999999999998	0.010626053668976324	0.01550624627034973	0.7479406919275123
cg00903577	0.643	0.481	0.010506514074989213	0.012741025236775543	0.7480559875583204	LINC01623
cg06699216	0.776	0.581	0.0060773656830821424	0.012819700968287304	0.7487113402061855	CSGALNACT1
cg10535353	0.058499999999999996	0.073	0.00444116662293502	0.006956131139499216	1.2478632478632479	SATB2;SATB2-AS1
cg17550009	0.969	0.7295	0.0024454357167831833	0.01376211035409275	0.7528379772961817
cg26823666	0.3	0.374	0.007828956853813867	0.011587891782341023	1.2466666666666668
cg16736896	0.3	0.226	0.00684795160172247	0.011911847017757557	0.7533333333333334	AC120036.1;AC120036.3
cg23201032	0.069	0.086	0.0034404751980225165	0.00974466541898121	1.2463768115942027	EPHB1;KY
cg06219103	0.5035000000000001	0.627	0.00673221788252728	0.014818879387084876	1.2452830188679245	FERMT3
cg10091792	0.575	0.434	0.018262704985495443	0.016765779541794923	0.7547826086956523
cg21782089	0.61	0.4605	0.006291459823618124	0.010010160504687416	0.7549180327868853	AC103758.1
cg17522445	0.682	0.849	0.007243266725760602	0.007538521999695105	1.2448680351906156	LIG1;ZSWIM9
cg15139304	0.647	0.804	0.008831619186076478	0.012213708033205638	1.242658423493045	KIF28P
cg03701266	0.5874999999999999	0.73	0.003933891851662861	0.007162966953514548	1.242553191489362	ANKRD33B
cg26900934	0.229	0.1735	0.007657159871426397	0.009898265369545417	0.7576419213973798	AC010997.2;LRMDA
cg24714634	0.325	0.2465	0.005746254451510347	0.006307895624034686	0.7584615384615384	FAM50A
cg12828073	0.832	0.633	0.004432251600870666	0.015578592911008184	0.7608173076923077	MYT1
cg01387905	0.7565	0.5774999999999999	0.02641109602697533	0.019834538164587506	0.7633840052875082	ADAMTS2
cg04069472	0.284	0.351	0.007212677433215272	0.010173789659372691	1.2359154929577465	RNF126P1
cg18105675	0.6074999999999999	0.7505	0.008601740854386135	0.00971895757078366	1.2353909465020576	COLEC11
cg11725975	0.017	0.021	0.005573179297310339	0.015042146651897832	1.2352941176470589	SLC4A4
cg04871807	0.804	0.6154999999999999	0.00416553226675429	0.010522946400895067	0.7655472636815919	AC008592.3;LINC01554
cg24439623	0.5145	0.635	0.017311454837544076	0.017689930713441413	1.2342079689018466	ABR
cg23602453	0.6355	0.784	0.007768474672846976	0.01139504989821369	1.2336742722265934	KIF28P
cg19679397	0.5095000000000001	0.628	0.005207673003285651	0.01385459680087716	1.2325809617271835	FADD
cg13186228	0.3465	0.427	0.011147632901333094	0.01741119545200037	1.2323232323232325	STX16;STX16-NPEPL1
cg21465176	0.8	0.616	0.007948938199266072	0.00963821815037622	0.7699999999999999	AC132938.2;OGFOD3
cg03821121	0.767	0.591	0.006761006003530279	0.009560245707499386	0.770534550195567	MICAL2
cg11721177	0.399	0.49	0.006253810906225979	0.007575246125545001	1.2280701754385963	EPHA8
cg14132167	0.701	0.542	0.00603353756486156	0.010776553272057957	0.7731811697574894	AL121787.1;BACH2
cg02026204	0.6505000000000001	0.503	0.006433103749220781	0.014138028008510169	0.7732513451191391	OSM
cg19901403	0.5135000000000001	0.401	0.008668021680216803	0.012420142271950908	0.7809152872444011	STAU2-AS1
cg05335955	0.0575	0.07	0.005202407903524424	0.010706001052034597	1.2173913043478262	AP3B2;CPEB1-AS1
cg13537237	0.621	0.7555000000000001	0.007426250256170162	0.010403166796761659	1.2165861513687601	CROCC2
cg09238801	0.389	0.3055	0.004477756217896404	0.008252264299980107	0.7853470437017994	PNMA1
cg19704288	0.1025	0.0805	0.006946714547326266	0.01328794577008258	0.7853658536585366	AC147067.1
cg00289546	0.141	0.17099999999999999	0.007612404499997065	0.019354758742808023	1.2127659574468086	AC006994.1;ACADL
cg02765363	0.751	0.5914999999999999	0.009356822545987934	0.015571028413933825	0.7876165113182422	CSNK1D;SLC16A3
cg02978168	0.587	0.465	0.005113088107358459	0.012239234763067585	0.7921635434412266
cg00285394	0.623	0.494	0.005882529425101784	0.013240461362223793	0.7929373996789727	SQLE
cg08540307	0.034	0.041	0.0030786161326679	0.016158899977523705	1.2058823529411764	H2AC16;H2BC15;H2BC16P
cg19096475	0.4835	0.583	0.010377590110914998	0.011864941231460509	1.2057911065149949	AP001970.1;CLMP
cg21138405	0.7535000000000001	0.6	0.009833183957685869	0.015136953660466393	0.7962840079628399	AC116366.2;IRF1
cg00930306	0.6645000000000001	0.5335000000000001	0.008498588383335646	0.01594643280120099	0.8028592927012792	AL713999.2;MUC1
cg21989299	0.3435	0.276	0.008388504000180872	0.008419430870674607	0.8034934497816594	PCYOX1
cg05088433	0.345	0.278	0.012979160379332602	0.010605379083452791	0.8057971014492755	AC012485.1
cg05354904	0.844	0.6805000000000001	0.00441531804664676	0.011364092288185086	0.8062796208530807	CBFA2T3
cg06060754	0.40549999999999997	0.484	0.011772251043850287	0.009919210515766795	1.1935881627620222	RGS14
cg10234693	0.56	0.452	0.007141733471256403	0.011310471257817336	0.807142857142857
cg21519980	0.447	0.3625	0.011948190550171083	0.011336079923426385	0.8109619686800894	BIRC7
cg27608032	0.7215	0.586	0.004229572078832028	0.00782094432599843	0.8121968121968122	FASTK;TMUB1
cg24788090	0.553	0.45	0.008719160010828078	0.012235747467125538	0.8137432188065099	STAU2;STAU2-AS1
cg09729848	0.0815	0.0965	0.003098739423553565	0.01238191620143148	1.1840490797546013	ADAMTS2
cg18715665	0.7224999999999999	0.855	0.005800376671659024	0.004963286271769793	1.1833910034602078	LIG1;ZSWIM9
cg12700788	0.289	0.3415	0.009415542222955979	0.014631532786503164	1.1816608996539795	KIF19
cg10700424	0.0975	0.11499999999999999	0.006433109029273651	0.01342760649619219	1.1794871794871793	GLB1L2
cg21011139	0.2715	0.32	0.011698146830700399	0.014514332819448302	1.1786372007366481	CYB5R2
cg17242981	0.71	0.5834999999999999	0.005866355076631595	0.012575390410682332	0.8218309859154929
cg08593261	0.045	0.053	0.003601827121573155	0.010502970714809165	1.1777777777777778	NKX6-1
cg20879576	0.034	0.04	0.003187251109416519	0.004478018590198117	1.1764705882352942	PKNOX2;PKNOX2-AS1
cg17187167	0.705	0.825	0.007848514182561087	0.010836692669663974	1.1702127659574468
cg25047618	0.648	0.538	0.007979766372957584	0.01222920364637076	0.8302469135802469	AC005858.2;LINC02359
cg22791543	0.765	0.8945000000000001	0.00601712087033955	0.004916435053824567	1.169281045751634	LINC01184
cg21262776	0.682	0.567	0.008119860897506291	0.015492899264295977	0.8313782991202344	PRDM16
cg13878646	0.671	0.559	0.009135113554043698	0.008615445270046877	0.8330849478390462
cg20599022	0.042	0.049	0.004969263307907129	0.0067741252190231405	1.1666666666666667	RNF150
cg18849279	0.6615	0.553	0.006212433756516374	0.012411404045497005	0.835978835978836	CDH4
cg10876767	0.6615	0.554	0.011576179895239342	0.015062180026526796	0.8374905517762662	SORCS2
cg01625945	0.801	0.671	0.0040663069391757645	0.015318791561360352	0.8377028714107366	PTPRN2
cg03218460	0.6845000000000001	0.5734999999999999	0.007643996063421165	0.01343902102476921	0.8378378378378376	SORCS2
cg20385508	0.053	0.0615	0.0040733474295751426	0.011120343155867688	1.1603773584905661	PROC
cg18793688	0.867	0.731	0.005424804320942883	0.015096195303722087	0.8431372549019608	NLRP3
cg24524379	0.365	0.308	0.01175158193413866	0.012743083533096639	0.8438356164383561	LRRC2;LRRC2-AS1
cg08655206	0.7344999999999999	0.849	0.00931837606823033	0.01259217054992852	1.1558883594281826	HLX
cg06897927	0.0805	0.093	0.00659961488316376	0.017624641892272586	1.15527950310559	HMX3
cg14065109	0.632	0.5355000000000001	0.00591862426990318	0.008020846011506984	0.8473101265822786	YBEY
cg15702277	0.532	0.613	0.005250291444850805	0.008336528079405846	1.1522556390977443	RERE
cg06662140	0.8895	0.7545	0.010889369523642752	0.014297822849034759	0.8482293423271501	KLHDC7A
cg25357155	0.0165	0.019	0.004411770137741606	0.011012064509723522	1.1515151515151514	SLC16A10
cg06193597	0.4265	0.4895	0.03448084578313082	0.02755616371535696	1.1477139507620164	CROCC2;UICLM
cg15420159	0.552	0.471	0.006666622601039728	0.010997538711106385	0.8532608695652173
cg16810310	0.5285	0.606	0.014577621186621585	0.014589531653809266	1.1466414380321666	AP001107.6;BRMS1;RIN1
cg13208429	0.40800000000000003	0.467	0.0071783932220192605	0.00975793518055674	1.1446078431372548	AMMECR1
cg24547060	0.7725	0.6625000000000001	0.009323935277167707	0.012340550478785213	0.8576051779935276	CFAP46
cg03646740	0.781	0.671	0.007723308605607534	0.011328531919779287	0.8591549295774649	RASA3
cg23321140	0.772	0.8805000000000001	0.007566404035722689	0.003023456754961567	1.1405440414507773	TNIP1
cg12306853	0.7004999999999999	0.7985	0.005925528015040848	0.010080381184725852	1.1399000713775875	FUCA2
cg23932491	0.1835	0.158	0.00897249589640623	0.010154580556617394	0.8610354223433243	EMX2OS
cg20197861	0.255	0.29	0.010679538414285965	0.011169622366726977	1.1372549019607843	BCOR
cg23307203	0.022	0.025	0.004562323983050857	0.015914565792491023	1.1363636363636365	GDF15
cg22560410	0.033	0.0375	0.0035232864200633197	0.004771797302982847	1.1363636363636362	NRG2
cg01077846	0.122	0.1385	0.006449816247456782	0.014801125733957613	1.1352459016393444	GDF15
cg17250863	0.773	0.877	0.008812457274023982	0.004029944368055487	1.1345407503234153	GGT7
cg24399712	0.222	0.2515	0.01257541267839714	0.016982111606968713	1.132882882882883
cg05948955	0.708	0.614	0.01400823578978455	0.014506833094968367	0.8672316384180792	GALNT9
cg21597797	0.373	0.422	0.008409691368255192	0.011197572862022605	1.131367292225201	AMMECR1
cg05791870	0.8585	0.9704999999999999	0.00812299103655601	0.003540749001338738	1.1304601048340126	NPRL3
cg26658465	0.092	0.104	0.0028644268552894996	0.01140602793516332	1.1304347826086956	ADAMTS2
cg15392827	0.1	0.113	0.003850419483867499	0.008211307707034717	1.13
cg21147709	0.616	0.6955	0.008200158799888427	0.012811392076569936	1.1290584415584415	PLOD1
cg18795809	0.046	0.0515	0.005788058345113494	0.013273621016929901	1.1195652173913042	AC005599.1;ZNF518B
cg27324541	0.7795000000000001	0.8714999999999999	0.005153525548736587	0.010159273103192543	1.1180243745991019	GNG7
cg24185850	0.742	0.8294999999999999	0.006706440636943542	0.016955002383259598	1.1179245283018866	PACS2
cg01348733	0.068	0.06	0.004551058858682064	0.016482990631218636	0.8823529411764705	SLFN11
cg09370594	0.669	0.747	0.005801306596948581	0.0077969680872095465	1.116591928251121	AC005258.1;AC104530.1;LINGO3
cg12860764	0.758	0.671	0.00716821084171079	0.013792429968897096	0.8852242744063324	ATP10A
cg05490233	0.7455	0.831	0.007348965051554595	0.008646821589815301	1.1146881287726358	PLXND1
cg25643118	0.071	0.079	0.006835403425667541	0.013943574703997017	1.1126760563380282	AL133475.1;ELOVL4
cg22964918	0.1555	0.173	0.007402192969881359	0.015691283465099723	1.112540192926045	EVX1;EVX1-AS
cg03143164	0.0935	0.104	0.003357233866530985	0.010677145928790868	1.1122994652406417	AC009403.2;CNPY1
cg05951573	0.1615	0.1795	0.00641282491662261	0.012919861730578344	1.111455108359133	AGAP3
cg23736297	0.6825000000000001	0.757	0.010761058398759028	0.014431611832892124	1.109157509157509	AC127496.3;RPTOR
cg00390191	0.759	0.677	0.009558533066348414	0.009567385704198617	0.8919631093544138	HLA-A
cg16081854	0.3895	0.4315	0.024105453414239666	0.019916057227004666	1.1078305519897305	AC021087.5;PDCD6;PDCD6-AHRR
cg01688202	0.7625	0.682	0.009773755944174047	0.0154676839674625	0.8944262295081968	SPATA2
cg07469402	0.1945	0.215	0.009144571544097197	0.011570877189539032	1.1053984575835476	AC008127.1;DBX2
cg07722657	0.627	0.693	0.008255043816690419	0.012918625530173035	1.1052631578947367
cg01003448	0.081	0.0895	0.005424819720703829	0.009492981648106823	1.1049382716049383	FBXL16
cg22407942	0.46799999999999997	0.419	0.011793794147508195	0.018963325861038886	0.8952991452991453	SNHG26;SNORD93
cg06804873	0.817	0.7324999999999999	0.023352942298538508	0.021934551480362267	0.8965728274173806	MFSD2A
cg25090514	0.132	0.1185	0.005575359144746497	0.011057019002717956	0.8977272727272726	AC124852.1
cg14970273	0.515	0.5665	0.01175545634845305	0.012833484097954768	1.1	AC016590.1;AC016590.4
cg14299483	0.674	0.741	0.0077101471216266745	0.010301717792649653	1.0994065281899108
cg26656684	0.025500000000000002	0.028	0.004075290825741211	0.0026890737561483	1.0980392156862744	SDCBP
cg09839177	0.6125	0.5535000000000001	0.0070319735990622915	0.00864517204247558	0.9036734693877552	LINC01091
cg02022380	0.844	0.764	0.004161519062312018	0.013521853777876115	0.9052132701421801	AL117190.1;MIR431;MIR433;RTL1
cg22424020	0.9365000000000001	0.849	0.0025398419671308816	0.015391132603664271	0.9065670048051253	KCNK9
cg06743703	0.2565	0.28	0.009171687454601977	0.010948095816804617	1.091617933723197
cg19927373	0.607	0.661	0.005012129184118464	0.009001766869761445	1.0889621087314663
cg08506743	0.762	0.695	0.005252395382935905	0.01007672498102516	0.9120734908136482	NTM
cg03485694	0.1665	0.152	0.004832366645134936	0.015263520028230917	0.9129129129129129	AC006207.1;CRACR2A
cg06048169	0.411	0.4455	0.02557198563278801	0.025879420800971272	1.0839416058394162	PKD1L2
cg08047827	0.34199999999999997	0.37	0.008734723930052863	0.013397873302714238	1.0818713450292399	AL035078.4;PAUPAR
cg14362630	0.1735	0.1595	0.010949515637043699	0.01483719191127139	0.9193083573487032	HMCN2
cg00803088	0.113	0.122	0.009209125973172914	0.01836646612524531	1.079646017699115	RET
cg27616541	0.7895000000000001	0.852	0.004806196197569117	0.002978326867185686	1.0791640278657377	AC100793.3;CCR10;CNTNAP1
cg00576689	0.7915000000000001	0.8534999999999999	0.005135602890645221	0.007778277626904795	1.0783322804801008
cg14533999	0.932	0.859	0.009397383849595228	0.013935976838381747	0.9216738197424892	ADAMTS2
cg05865280	0.531	0.5714999999999999	0.009344507964541256	0.01218119751238003	1.0762711864406778	SEPTIN9
cg25673075	0.6745000000000001	0.725	0.021378008199609937	0.020899237359106503	1.0748702742772422	LINC02200
cg09359103	0.3	0.322	0.008572229537788674	0.010594685404938284	1.0733333333333335	KCNN3
cg04965671	0.775	0.8305	0.00796004990676906	0.00915096456125228	1.0716129032258064	PISD
cg27290624	0.1905	0.204	0.009524431112056702	0.016263323144517405	1.0708661417322833	ATP13A3;LINC00884
cg15897645	0.057	0.061	0.0038426791497611842	0.008746805152918537	1.0701754385964912	NKX6-1
cg04476341	0.7925	0.737	0.009075973108843212	0.011530450962334578	0.9299684542586751	TPPP
cg26118358	0.782	0.7275	0.007717478217600928	0.009399251913346063	0.930306905370844
cg17145587	0.0505	0.054	0.003364832606781832	0.00772096238168148	1.0693069306930691	DNER
cg05787106	0.807	0.861	0.013274064972348247	0.013437897174507269	1.066914498141264	SDK2
cg02004499	0.822	0.875	0.012700997089836488	0.00994896183175796	1.0644768856447688	SDK1
cg14115325	0.933	0.874	0.002490997001503757	0.021329589026787898	0.9367631296891746	C10orf90
cg10914192	0.47350000000000003	0.444	0.016085312205488155	0.012446132861019716	0.9376979936642027	LINC02202
cg16527877	0.58	0.545	0.005755356849130798	0.012038340824179846	0.9396551724137933
cg27156041	0.705	0.6625000000000001	0.006021444212967718	0.013092484935103964	0.9397163120567378
cg10665071	0.6094999999999999	0.646	0.009637611675187617	0.01479785657414618	1.0598851517637409	DNAJB6
cg24951335	0.7484999999999999	0.7075	0.012473798230335108	0.008402925389214935	0.9452237808951237	LINC00942
cg17186418	0.6875	0.65	0.009711979912199624	0.01431553270985243	0.9454545454545454
cg07830226	0.67	0.706	0.009235109538285668	0.014052792919146915	1.053731343283582	NF2
cg00014733	0.9165000000000001	0.868	0.0046455336802492765	0.011902746356696426	0.9470812875068193	AC002059.2;AP1B1;SNORD125
cg15909319	0.0995	0.0945	0.004895766528553133	0.013138502786518678	0.949748743718593	AC005224.1
cg00065905	0.19	0.1805	0.00457907177240859	0.009133085640593506	0.95	NHLH2
cg24925741	0.041	0.043	0.025879670942956103	0.022186221221218088	1.0487804878048779	AL590822.3
cg03972751	0.723	0.7565	0.0062135107815943225	0.013447360018401765	1.0463347164591978	AC016766.1
cg09560452	0.911	0.869	0.0050054112506396865	0.0061502593752583105	0.9538968166849615	ZNRF3
cg05317714	0.177	0.169	0.009608135848533941	0.01586314451637336	0.9548022598870057	KIFC2
cg23786747	0.5325	0.556	0.02097371317658365	0.017878312197344485	1.0441314553990613	AC024598.1;AC067752.1
cg10471638	0.604	0.6295	0.019795911569784042	0.01651667611659493	1.0422185430463575
cg16251777	0.8705	0.834	0.005305257196749645	0.01005917736598646	0.9580700746697299	SYNE1
cg03865257	0.048	0.046	0.004131312543642745	0.007499547246557946	0.9583333333333333	LAMA3
cg09300795	0.8625	0.828	0.00876490480864845	0.01184967049645558	0.9599999999999999	ADCY9
cg06596654	0.2975	0.286	0.008042322192467612	0.0102016165658045	0.961344537815126	FENDRR
cg02754929	0.442	0.426	0.011052817205529416	0.010937488762426933	0.9638009049773756	RGS12
cg26022183	0.293	0.283	0.013104371351286668	0.020066023099230893	0.9658703071672354	PAQR6
cg27225663	0.782	0.7565	0.017350861949247	0.01410075727916785	0.9673913043478259
cg22633036	0.525	0.508	0.005168633425167449	0.01111661176403777	0.9676190476190476	FGFR2
cg11406765	0.8525	0.88	0.004262471403511988	0.010974177825942061	1.032258064516129	AP2A2
cg00955828	0.161	0.166	0.009025831814351088	0.012025621779175434	1.031055900621118	AL135960.1;TAL1
cg13877999	0.87	0.843	0.01663304759184191	0.011719684195558702	0.9689655172413792	SGK2;Z98752.3
cg14212850	0.873	0.8465	0.004045915261936314	0.012447194707580633	0.9696449026345934	RBFOX3
cg24993471	0.866	0.8405	0.013584302790015303	0.017829349894939436	0.9705542725173211	PDE2A;PDE2A-AS1
cg12169700	0.645	0.627	0.03446716517086552	0.027997495546991866	0.9720930232558139	AC069288.1;MAD1L1
cg22835630	0.7805	0.76	0.011627683928503368	0.011481789706094295	0.9737347853939783	SNHG14;SNORD115-11
cg15825027	0.9015	0.8795	0.0058404983867425195	0.007240924583810112	0.9755962285080422	ERICH1
cg05348852	0.3155	0.323	0.009124690624643331	0.011415652567046084	1.0237717908082409	PRECSIT
cg02719634	0.727	0.71	0.010605075336253439	0.01203993060485848	0.9766162310866575	SLC22A18;SLC22A18AS
cg17382302	0.6665000000000001	0.6525000000000001	0.01013891005387965	0.011309899894798879	0.9789947486871717	GOLGA8A
cg10620866	0.9295	0.9105000000000001	0.004229366092863348	0.010971328520318511	0.9795589026358258	HLA-DOA
cg21203249	0.4955	0.504	0.027815541783073775	0.02628953608192954	1.01715438950555	SEMA4D
cg15033013	0.665	0.676	0.020647717818550543	0.01912037863857769	1.0165413533834586	PRKCZ
cg05113697	0.681	0.692	0.008979525022234154	0.010027216180676887	1.0161527165932451
cg25599786	0.923	0.909	0.008323364606133716	0.007293949278609632	0.9848320693391116	AC021087.5;PDCD6;PDCD6-AHRR
cg07969676	0.141	0.139	0.008596648615477027	0.013507640035087547	0.9858156028368796	AC105001.1;AC105001.2
cg12142354	0.071	0.07	0.0032820120508934582	0.015008465884705823	0.9859154929577466	CMKLR1
cg21224286	0.546	0.553	0.008799748856555805	0.010024751108100671	1.0128205128205128	AC005343.7;CACNA2D4
cg15340526	0.1255	0.127	0.0045080600289589354	0.012697177486620222	1.0119521912350598	CISH;MAPKAPK3
cg03466525	0.6194999999999999	0.6125	0.008610020954492707	0.0077708554249951295	0.9887005649717516	AL138760.1
cg02447733	0.972	0.964	0.005184055175899836	0.004074812348913183	0.9917695473251029	PPP6R2
cg03190266	0.32	0.318	0.006485871686406076	0.011943465527832561	0.99375	FOXC2;FOXC2-AS1
cg06994420	0.52	0.5175000000000001	0.004437011267115622	0.010835283573578167	0.9951923076923078	MEIS1;MEIS1-AS2
cg20514239	0.5934999999999999	0.591	0.006447320927029376	0.010813089370177272	0.9957877000842461	AC046134.2;RBP2
cg06221963	0.395	0.396	0.009566283673158555	0.012748470668365399	1.0025316455696203	KCNN3
cg24534926	0.795	0.7945	0.00533321490603748	0.009128686635923736	0.9993710691823898	ARHGAP23
cg19405842	0.502	0.502	0.03062485549598103	0.029712426938926197	1	PRKCZ
cg03871140	0.098	0.098	0.022991919150486036	0.014583720395519223	1	AC106795.2;AC106795.3
cg21250756	0.526	0.526	0.005567073129505786	0.012921298020387054	1	HNF1B
cg02080909						BAIAP2
cg23925201						LINC01854
cg13196826						ARHGAP19-SLIT1;SLIT1
