# Supplementary material for: Degenerative Disease Diagnosis and Analysis Based on Tissue Specificity of DNA Methylation
Source: Int J Mol Sci. 2025 Jan 7;26(2):452. doi: 10.3390/ijms26020452 (PMC11765164; doi:10.3390/ijms26020452)
Supplement: Supplementary file 1 [file ijms-26-00452-s001.zip › All-cpg-info/cpg_fold_change_kidney.csv]

CpG_site	Healthy_Median	Disease_Median	Healthy_SE	Disease_SE	Magnification	genesUniq
cg16507965	0.162	0.21	0.007679879555873771	0.007480636879797112	1.2962962962962963	ARX
cg09703840	0.5	0.634	0.01949102046820431	0.011584005487152108	1.268
cg24648384	0.272	0.344	0.010212792316116994	0.00882099538345837	1.264705882352941	AMZ1;GNA12
cg05522042	0.782	0.581	0.015717012404644855	0.016050946007349146	0.7429667519181585	KIAA0513
cg20146541	0.039	0.048	0.0010668109213883422	0.0016941010957476667	1.2307692307692308	TRIM58
cg20899581	0.199	0.226	0.003206541599904611	0.0031238232474271508	1.135678391959799	H3C11;H4C13
cg21707187	0.083	0.092	0.0016459191411843026	0.0016227886425274419	1.108433734939759
cg13722431	0.105	0.116	0.002186402690108635	0.0021638050976859743	1.1047619047619048	SERPINB9
cg21355828	0.166	0.183	0.00305327895720311	0.002408365119220947	1.1024096385542168
cg10954469	0.094	0.103	0.0020707677583453993	0.001886414816425197	1.0957446808510638	LINC01143
cg23476877	0.21	0.192	0.005750340427677195	0.005150660462057249	0.9142857142857144
cg04001333	0.442	0.479	0.0055751107437929754	0.005097399332847203	1.083710407239819	AC007182.1;FLVCR2
cg21171335	0.252	0.273	0.010340495568171309	0.011212140383018914	1.0833333333333335	AC069503.2;CFAP251
cg15095922	0.122	0.132	0.0026591671352752186	0.002352575023799587	1.0819672131147542	MRPL36;NDUFS6
cg18973101	0.123	0.113	0.0020804212181901585	0.0018166383226378075	0.9186991869918699	SMG5;TMEM79
cg22060611	0.117	0.126	0.00196800887066248	0.001868815616785669	1.0769230769230769	AC008667.2;NRG2
cg15033013	0.686	0.738	0.025515350072962916	0.019996656844212077	1.075801749271137	PRKCZ
cg05022688	0.121	0.112	0.0020095970918763938	0.0016997148412075333	0.9256198347107438	AC026316.4;CLDN11
cg18471993	0.27	0.29	0.002669874880691066	0.0027353637930571627	1.074074074074074
cg21341170	0.463	0.497	0.022406439412027176	0.020915164937646297	1.0734341252699784	TMEM47
cg14565725	0.278	0.298	0.004495661233585929	0.003296918564371268	1.0719424460431652	TBX15
cg21333861	0.043	0.046	0.0016830602778590406	0.0012768581941535139	1.0697674418604652	B3GALT4
cg03078363	0.06	0.064	0.0009473234765592142	0.001049497818105275	1.0666666666666667	AC012531.3;HOXC6
cg12505170	0.107	0.114	0.0020366517604272737	0.0014378577801453121	1.0654205607476637
cg06077978	0.521	0.555	0.006171528398515379	0.0050857064792951615	1.0652591170825336	PCSK1N
cg23371746	0.323	0.344	0.0046972799562384464	0.00385603151671279	1.0650154798761609	TBX15
cg10962762	0.374	0.398	0.008749373260425125	0.004501344696104924	1.0641711229946524
cg05528899	0.396	0.371	0.02870769302062807	0.026508940107851264	0.9368686868686869
cg00974935	0.131	0.139	0.0017336777832458632	0.0018030372662966598	1.0610687022900764	CRYBG1
cg00925616	0.283	0.266	0.0026291375938992333	0.0025488839688136097	0.9399293286219083	PTP4A2
cg00487187	0.344	0.364	0.003398893617071171	0.0029846061353471236	1.058139534883721	HHEX
cg05652757	0.142	0.134	0.0018502125788500288	0.0018322111496192387	0.9436619718309861	AC008667.2;NRG2
cg27217474	0.198	0.209	0.003058991360937752	0.002165485766292241	1.0555555555555554	HOXB7
cg11104736	0.548	0.578	0.005421670935759051	0.004550343074996009	1.054744525547445	SORCS2
cg24434800	0.202	0.213	0.002589402522994008	0.00236873420144186	1.0544554455445543
cg08520743	0.185	0.195	0.003159525084627542	0.0034410329164639383	1.0540540540540542	PON3
cg15992535	0.093	0.098	0.00322344449437751	0.003613006759503946	1.053763440860215	AC008667.2;NRG2
cg06330323	0.56	0.59	0.005962267823946369	0.005829793831771954	1.0535714285714284	TSC2
cg04998634	0.133	0.126	0.003287140118073184	0.0024436588578350894	0.9473684210526315	KLF16
cg10468961	0.098	0.103	0.001197459566041523	0.0013278847423450594	1.0510204081632653	AC008667.2;NRG2
cg05666820	0.549	0.577	0.004751008194359489	0.00382814379763891	1.0510018214936245	FZD9
cg04452095	0.423	0.444	0.004319495063341155	0.0034585839123851955	1.049645390070922	SEPTIN9
cg08893692	0.101	0.106	0.0015592020591916594	0.0013621493117454368	1.0495049504950493
cg04044418	0.285	0.271	0.0029461881211769784	0.0027106232402315535	0.9508771929824563	ZNF276
cg04365481	0.27	0.283	0.003451183787409073	0.0033732133592050116	1.048148148148148	CROCC;MST1L
cg13278353	0.374	0.392	0.0037289114431843925	0.0033393574015259998	1.0481283422459893	FZD5
cg02241145	0.439	0.46	0.0024988292012496577	0.0021742057307823654	1.0478359908883828	GAS2L1
cg04872848	0.544	0.57	0.003668034269687271	0.003385972035588133	1.0477941176470587	AC007182.1;FLVCR2
cg01318557	0.419	0.399	0.004414788500762065	0.0041162427925936565	0.9522673031026254	LAT2
cg01466976	0.149	0.156	0.0015610790754469071	0.001602794007267888	1.0469798657718121
cg14395444	0.342	0.326	0.002771785746632121	0.0030432628654940195	0.9532163742690059	CACNA1C;CACNA1C-AS1
cg15493618	0.349	0.333	0.003589960784331127	0.0029275164085659504	0.9541547277936964
cg01321673	0.284	0.297	0.0032202871574254993	0.0025688906351955644	1.045774647887324	IL17REL
cg01056467	0.176	0.184	0.005272288020011378	0.004930828767293902	1.0454545454545454	BX284668.4;BX284668.5;CROCC
cg09087503	0.044	0.046	0.0007680319487483867	0.0006754127298709584	1.0454545454545454	LRRC4;SND1
cg18261205	0.133	0.139	0.005214949660861338	0.005939447455465426	1.0451127819548873	AC087477.2
cg15488978	0.399	0.417	0.0029506587604454368	0.002929755160366656	1.045112781954887	ZNF503-AS2
cg03274989	0.179	0.171	0.0028109763125826123	0.0024195560315502583	0.9553072625698326	ZNF321P;ZNF816-ZNF321P
cg10124710	0.158	0.165	0.001874658787371169	0.0018170014003080386	1.0443037974683544
cg27512510	0.343	0.358	0.0036903609843121896	0.0031425757081018895	1.043731778425656	AC241377.2;LINC00623
cg19324118	0.641	0.669	0.005294675495425515	0.005432209772249362	1.043681747269891	ATXN7L1
cg03405128	0.387	0.403	0.004243250282924509	0.003830811720323858	1.041343669250646	CCDC158
cg05422022	0.121	0.116	0.004168978620114521	0.005151626720184767	0.9586776859504132
cg02750262	0.389	0.373	0.0040041354289857035	0.003234768149781761	0.9588688946015423	ZADH2
cg01997272	0.074	0.077	0.0012720257753619057	0.001097291437345074	1.0405405405405406
cg23978657	0.37	0.385	0.004335029263475845	0.004127670831615144	1.0405405405405406	AC099063.4;GBP4
cg00803088	0.05	0.052	0.0013346233862562907	0.0009783583964743977	1.0399999999999998	RET
cg17097782	0.05	0.052	0.0009335152207397867	0.0009768293821796955	1.0399999999999998	OSR1
cg14765959	0.101	0.105	0.00164939950369813	0.0014605401620305172	1.0396039603960394
cg07852231	0.49	0.509	0.0033715688036780054	0.0033497156882864765	1.0387755102040817	LINC01143
cg09744420	0.517	0.537	0.005474285732445468	0.0040586347249303946	1.0386847195357833	STX11
cg23490727	0.596	0.573	0.004161756203103365	0.0034981286762684307	0.9614093959731543	RPH3AL
cg01746241	0.468	0.486	0.00303489715302598	0.0025696980337669923	1.0384615384615383	MYORG
cg10655396	0.526	0.546	0.003727338772905436	0.0032560231344785566	1.038022813688213	ARHGAP45
cg16414472	0.61	0.633	0.004421578172416326	0.00368664270287724	1.0377049180327869	LRP5
cg12169700	0.589	0.567	0.027277835641529274	0.025683951350944756	0.9626485568760611	AC069288.1;MAD1L1
cg06159353	0.296	0.307	0.0024113069544173574	0.0023434042369720252	1.0371621621621623
cg14906690	0.459	0.442	0.005543671895774795	0.004014201614457527	0.9629629629629629
cg16404065	0.244	0.253	0.003220441971193502	0.002508035110569441	1.0368852459016393
cg06048750	0.531	0.55	0.004892416582597678	0.003922093188759033	1.0357815442561205	KLF6
cg17406248	0.727	0.753	0.0031288348699654365	0.002874386826974837	1.0357634112792298	AOPEP
cg03246478	0.459	0.443	0.004215582921322532	0.003215432336497897	0.9651416122004357	AMPD3
cg25749254	0.518	0.536	0.004197238106934299	0.0034384236425457474	1.0347490347490347	KLF6
cg00782811	0.26	0.269	0.0039000710993172833	0.0035489555848120676	1.0346153846153847	RCAN2
cg18108716	0.058	0.056	0.0008059251132344992	0.0008296292657738563	0.9655172413793103	RCN3
cg05674437	0.754	0.728	0.005848840376159242	0.005430556894194668	0.9655172413793103	PIGZ
cg14374754	0.116	0.112	0.0014380448312511624	0.001307504828035313	0.9655172413793103	BARX1
cg19063856	0.319	0.33	0.0033465734962467154	0.003921917069361403	1.0344827586206897	RAPGEFL1
cg20389678	0.448	0.433	0.005548865876134298	0.004945827612623148	0.9665178571428571
cg00539360	0.425	0.411	0.004279818099861508	0.0032899981070247304	0.9670588235294117	VEGFA
cg12970171	0.518	0.501	0.004018227290031759	0.0033775042673044086	0.9671814671814671	LINC02236
cg07241917	0.551	0.569	0.004838949983199895	0.0036443664838568	1.0326678765880215
cg22453113	0.123	0.127	0.0022904405318655225	0.001875306468217166	1.032520325203252	AC004596.1;UBTF
cg18356785	0.37	0.358	0.0041992464267492	0.0037001310716251734	0.9675675675675676	C1QTNF4
cg03408619	0.374	0.386	0.00412615169628148	0.003397822050170441	1.0320855614973263	RBPMS
cg05166820	0.351	0.362	0.002610991477490968	0.002607422535251223	1.0313390313390314	HMGCLL1
cg23087108	0.511	0.495	0.007122532771180193	0.00503326370102394	0.9686888454011742	TTLL10
cg19480724	0.065	0.067	0.0012793990289587812	0.0011790381940979433	1.0307692307692309	EVX1;EVX1-AS
cg04543938	0.099	0.102	0.001680053010735574	0.0017894979091187782	1.0303030303030303
cg13125510	0.57	0.587	0.0032807538247437	0.003433454672532806	1.0298245614035089	LINC02873
cg06036288	0.541	0.525	0.006028051141815299	0.004863717134868786	0.9704251386321626
cg11647681	0.513	0.528	0.002890870399954502	0.003801841245956978	1.0292397660818713	PCDHGA1;PCDHGA10;PCDHGA11;PCDHGA12;PCDHGA2;PCDHGA3;PCDHGA4;PCDHGA5;PCDHGA6;PCDHGA7;PCDHGA8;PCDHGA9;PCDHGB1;PCDHGB2;PCDHGB3;PCDHGB4;PCDHGB5;PCDHGB6;PCDHGB7
cg21410293	0.241	0.234	0.003520567293522915	0.002670843748944501	0.9709543568464731	CTIF
cg06804778	0.276	0.268	0.0031976391218161574	0.00233892643510489	0.9710144927536232	AC245100.1;AC245100.5;LINC01138
cg10586317	0.451	0.464	0.0030808795682582576	0.0027524164062979876	1.0288248337028825	CD276
cg03657281	0.503	0.517	0.006113073842642556	0.0066118584178750175	1.0278330019880717	PSMG4;SLC22A23
cg24348240	0.508	0.522	0.0032256765064197514	0.003059878556600915	1.0275590551181102	UBXN11
cg12623852	0.11	0.107	0.002800229051047131	0.0031410148042616405	0.9727272727272727
cg16922039	0.514	0.528	0.004758732082119182	0.005121091818239974	1.0272373540856032	AP005264.1
cg16991765	0.295	0.303	0.0043850241612970655	0.004255152269550741	1.0271186440677966	ADAMTS2
cg15958715	0.665	0.683	0.004681963916077628	0.004206107830370693	1.0270676691729324	AC232271.3;FOXP3;PPP1R3F
cg00026222	0.075	0.077	0.0010662398741397518	0.001014575908347932	1.0266666666666666	AL590822.1;FAAP20
cg13654836	0.527	0.513	0.0059472560904996735	0.004677941656495201	0.9734345351043643	MSI2
cg18295923	0.721	0.74	0.003007673879774659	0.0028962943245478844	1.0263522884882108	UNC79
cg18793404	0.152	0.156	0.0022548584993488984	0.0020670839613647356	1.0263157894736843
cg06211255	0.192	0.187	0.002075322657294981	0.0018684483432279508	0.9739583333333333	FRMD8
cg08139247	0.466	0.478	0.002430049086134662	0.002639353098127915	1.0257510729613732	AL355835.1;CLEC14A
cg16315417	0.545	0.531	0.0045761584587827595	0.0034823681023401784	0.9743119266055046	SKI
cg20168837	0.742	0.761	0.004448917878376001	0.0034351057598691714	1.0256064690026954	TCEANC2
cg11225751	0.633	0.649	0.003191264784902306	0.003454557027275588	1.0252764612954186	LL22NC03-63E9.3;PRAME
cg27657333	0.238	0.244	0.004626696475178598	0.004324888226527571	1.0252100840336136	AC010198.2
cg13366501	0.438	0.427	0.003961964332621889	0.003428042491130289	0.9748858447488584
cg12815355	0.694	0.71	0.005067850578293161	0.004160104470088409	1.0230547550432276	GCFC2;MRPL19
cg14401746	0.435	0.445	0.004015235179299125	0.0027602575627579573	1.0229885057471264	BTBD11
cg20841748	0.436	0.446	0.002200653766774654	0.0029010142946413347	1.0229357798165137	AC100793.3;CNTNAP1
cg14407987	0.699	0.683	0.004295417978408175	0.003803164227028973	0.9771101573676683	RAPSN
cg25673075	0.439	0.429	0.016352595949975873	0.015283706967488177	0.9772209567198178	LINC02200
cg03527802	0.484	0.495	0.003992792227515015	0.003847686770824426	1.0227272727272727	AC009133.2;AC009133.5;MAZ
cg08117110	0.71	0.726	0.005261983451442885	0.004756874951269819	1.0225352112676056	IL16;STARD5
cg16366686	0.489	0.5	0.00481759052630349	0.004172644766835963	1.0224948875255624	SEPTIN9
cg11754318	0.27	0.276	0.0021307398618671605	0.0020324579845892956	1.0222222222222221	HOXD12
cg18975416	0.362	0.354	0.004337339908394631	0.003567669170182809	0.9779005524861878	MIR4425
cg20609883	0.597	0.584	0.0068263866521880694	0.005342106600124996	0.9782244556113903	ARHGAP22
cg08873940	0.689	0.704	0.004639364780916723	0.003980573203812498	1.0217706821480406	CTU1
cg26410635	0.422	0.431	0.0042021036870700315	0.0035367773720037005	1.0213270142180095	AMDHD1
cg01327147	0.614	0.627	0.003644123558286796	0.0034282485175107617	1.021172638436482	MYORG
cg12296532	0.144	0.141	0.002389487928943736	0.0022904253376839915	0.9791666666666666	AC139149.1;ACTG1
cg15630071	0.675	0.689	0.002861916029893362	0.0026119442894492473	1.0207407407407405	TRIM71
cg14601621	0.434	0.425	0.0028781933494669435	0.0024504588484586193	0.9792626728110599	AOPEP;MIR3074
cg04935121	0.243	0.238	0.006192956231927692	0.005176243332700211	0.9794238683127572	MACROD1
cg01833234	0.637	0.624	0.008549859819192932	0.00741620582444986	0.9795918367346939	DNHD1
cg27552679	0.59	0.602	0.003798814577063322	0.0028867512177167417	1.0203389830508476	ISLR2
cg14111334	0.689	0.703	0.006592661459039158	0.003482739278542223	1.0203193033381712	AP003555.1
cg21148160	0.591	0.603	0.0037233473825550186	0.0032181913560602408	1.0203045685279188	PAPLN
cg08300419	0.05	0.051	0.0009571251902593196	0.0009859183418638297	1.0199999999999998	PACSIN3
cg10377510	0.651	0.664	0.003950949953867529	0.00315408957255721	1.0199692780337941	MIR34AHG
cg07250758	0.651	0.664	0.003591926898954353	0.002602259704738433	1.0199692780337941	VWCE
cg07364729	0.764	0.779	0.005067540124400658	0.0044145369353581956	1.0196335078534031
cg16079347	0.256	0.261	0.0017158437245824102	0.0016242825227807656	1.01953125	TMOD1
cg09553242	0.311	0.317	0.002928272173479817	0.0028285527625404932	1.0192926045016077
cg10085057	0.468	0.477	0.0032680589107642187	0.002798386335481413	1.0192307692307692	TRIM72
cg25316172	0.574	0.585	0.002289098103740407	0.0033826657387242562	1.019163763066202	CYFIP2
cg07833951	0.522	0.512	0.0069141985672863315	0.005047124350696047	0.9808429118773946
cg07132492	0.684	0.697	0.004163286539794776	0.0037553592057259734	1.0190058479532162	ATP11A
cg10054332	0.369	0.362	0.004921075286605405	0.004260178937550297	0.981029810298103	PVT1
cg27549878	0.581	0.592	0.0030410177587603267	0.003160914100528456	1.0189328743545611	SPRED3
cg09298313	0.636	0.648	0.0046783109524556376	0.0035661099781038727	1.0188679245283019
cg23945481	0.584	0.573	0.002995594595339461	0.0034440774728726423	0.9811643835616438	DXO;STK19
cg22443212	0.54	0.55	0.008426399303260822	0.004190224212264986	1.0185185185185186	RNF213
cg04903159	0.324	0.318	0.002323944185907933	0.002500244190623489	0.9814814814814815
cg21490635	0.378	0.371	0.004963123806767764	0.004223339747359557	0.9814814814814815	EMP1
cg02614428	0.435	0.443	0.0029591899204491805	0.0026263399388945204	1.0183908045977013	KCNMA1
cg03080336	0.816	0.831	0.0035306611444571863	0.002485313928186709	1.0183823529411764	LINC02436
cg00448814	0.605	0.616	0.003344698556762413	0.003033363548584052	1.0181818181818183	NKAPL
cg03972751	0.606	0.595	0.007284804821801646	0.006278019386875184	0.9818481848184818	AC016766.1
cg11786870	0.386	0.379	0.004711685102550838	0.004579332353414382	0.9818652849740932
cg22307974	0.386	0.379	0.005244103043229905	0.00422858649683675	0.9818652849740932	ATP6V1E2;RHOQ
cg00958651	0.552	0.542	0.0078052798130899895	0.006271262813521588	0.9818840579710145	AC002368.1;AFF2
cg20097219	0.448	0.44	0.005184982405682831	0.004240671337390025	0.9821428571428571	AC100791.3;TBC1D16
cg09262100	0.393	0.4	0.004736304409707935	0.0036788513662351675	1.0178117048346056	CDC42BPB
cg07700843	0.343	0.337	0.004480291156784068	0.0034008765547582282	0.9825072886297376	PLCH2
cg12884762	0.632	0.621	0.005083586374811713	0.004105757313932031	0.9825949367088608	DIP2B
cg01574481	0.231	0.227	0.003590238134605152	0.0027904485615657198	0.9826839826839827	REC8
cg10241809	0.412	0.405	0.0027565154104764135	0.0028586292773968556	0.9830097087378642	CSNK1D;SLC16A3
cg24315815	0.471	0.463	0.0050853492993932535	0.004210430861442042	0.9830148619957538	PLSCR4
cg17522445	0.653	0.642	0.005341779225508255	0.004639199441637009	0.9831546707503829	LIG1;ZSWIM9
cg27648858	0.723	0.735	0.005813805221984046	0.005213115180145503	1.016597510373444	AC007192.1;PIK3R2
cg12397463	0.363	0.357	0.004819818387090904	0.003494043118320615	0.9834710743801652
cg18867200	0.545	0.554	0.0035912778126612976	0.0032259289807960102	1.0165137614678899	LINC01143
cg15114076	0.427	0.42	0.021467151987296776	0.02032555971955415	0.9836065573770492	GALNT9
cg07035602	0.741	0.753	0.003301851622435628	0.002963658111963619	1.0161943319838056	LPCAT1
cg00685795	0.433	0.44	0.002250176667226653	0.002348374812840649	1.0161662817551964	AC067852.1;COASY
cg05940984	0.062	0.063	0.0008734131885816882	0.0010193740685543965	1.0161290322580645	WT1
cg18405900	0.125	0.123	0.0016756951551657245	0.0014012572063497822	0.984	CRYBG1
cg24422029	0.689	0.7	0.0053902704991963995	0.004362239989782884	1.0159651669085632	AL390783.1;CACNB2
cg07690768	0.502	0.494	0.005937904723625374	0.0038655265292701253	0.9840637450199203	BICD1
cg00082235	0.063	0.064	0.000579421598887602	0.0005861687165215241	1.0158730158730158	IFFO1
cg09157302	0.577	0.586	0.002804687773778974	0.002431382459708258	1.0155979202772965	SLC34A2
cg00487737	0.321	0.316	0.0026443904107407894	0.0021241147912385255	0.9844236760124611	ACP5;ZNF627
cg05925291	0.713	0.724	0.0029630836065971423	0.0024819138963138557	1.0154277699859748	PRPF31;TFPT
cg21510348	0.332	0.337	0.0023776385997617572	0.0028132577497670024	1.0150602409638554
cg25591260	0.408	0.402	0.004959344491105385	0.003941764258462588	0.985294117647059	PSMD8
cg04539515	0.416	0.422	0.0029357553216876084	0.0033791031619183247	1.0144230769230769
cg01561864	0.419	0.425	0.002819650618763764	0.002865169215128431	1.0143198090692125	TTYH3
cg26808618	0.633	0.642	0.005214811150883817	0.003849667920372005	1.014218009478673	KLF6
cg18655369	0.782	0.771	0.0027030475901003792	0.0022401044844617742	0.9859335038363172	STK11
cg14542583	0.498	0.505	0.004381194959191262	0.0038770170280457115	1.0140562248995983	SPRED3
cg23080818	0.641	0.65	0.004264121304190423	0.0031025259294175157	1.0140405616224648
cg13264840	0.571	0.563	0.004784618255797237	0.003973107844213543	0.9859894921190893	TRBJ2-2;TRBJ2-2P;TRBJ2-3;TRBJ2-4;TRBJ2-5;TRBJ2-6;TRBJ2-7
cg14739664	0.649	0.658	0.004111644565781424	0.0036037789053535085	1.0138674884437597	SLC25A2;TAF7
cg03526902	0.649	0.658	0.004221046782460494	0.003939941038580714	1.0138674884437597
cg08853304	0.434	0.428	0.005735492085308434	0.0039729261597055785	0.9861751152073732
cg26254045	0.651	0.66	0.0034710386025590227	0.0032964085572838057	1.0138248847926268	SPRED3
cg25336874	0.655	0.664	0.0036563012785959205	0.0032345312597430267	1.0137404580152671	SOX6
cg16438182	0.51	0.517	0.004565454354199337	0.004036967618035618	1.0137254901960784	AC127496.3;RPTOR
cg19096475	0.51	0.517	0.002729616932639191	0.0027096602967077404	1.0137254901960784	AP001970.1;CLMP
cg02097120	0.738	0.748	0.003154761755239288	0.002667922457532289	1.013550135501355	TDRD10
cg09154591	0.674	0.683	0.002705433166048654	0.0027692493299784583	1.013353115727003	VIT
cg02586198	0.457	0.451	0.0028956986078082186	0.002679215496638165	0.986870897155361	AC009133.1;AC009133.2;AC009133.5;MAZ
cg00723997	0.459	0.465	0.0053446905611592545	0.003675603072523484	1.0130718954248366	PCSK1N
cg00408773	0.538	0.545	0.004233220122049543	0.003664996843821736	1.013011152416357	TAL1
cg06259025	0.309	0.305	0.004832661069603403	0.004184710173525635	0.9870550161812298	AL158066.1;MRPS31P5
cg05927190	0.156	0.158	0.0025882259684332164	0.0025834342062525883	1.0128205128205128	GLIS1
cg27102629	0.469	0.463	0.004590060499937195	0.0033063015514761844	0.9872068230277187
cg10615591	0.626	0.634	0.003462337579333239	0.003353900242375392	1.012779552715655	RTEL1;RTEL1-TNFRSF6B
cg04970352	0.157	0.155	0.002496781432858397	0.0022025484512552423	0.9872611464968153	ALX4
cg16210324	0.394	0.399	0.004733728682464193	0.004167298806069116	1.0126903553299493	AL138716.1;PRKN
cg13412545	0.322	0.326	0.0027558915717364875	0.002144920218903954	1.0124223602484472
cg22248286	0.49	0.496	0.004852702063552916	0.0037149948150283427	1.0122448979591836	AGAP1
cg06430753	0.821	0.811	0.0025004715217149414	0.002620212633893378	0.9878197320341049
cg01965476	0.411	0.416	0.0024835723874263886	0.001971638431297962	1.0121654501216546	BUB1B-PAK6;PAK6
cg08735705	0.576	0.569	0.0021400643373037263	0.0022062380931993416	0.9878472222222222	COX19
cg22904406	0.66	0.668	0.004459261496003281	0.004071053860674762	1.0121212121212122	DAXX
cg15555527	0.165	0.167	0.002807741162569824	0.002766366922953669	1.0121212121212122	ANTXR2
cg09500443	0.248	0.251	0.003740327130711971	0.003154837318348597	1.0120967741935485	SCGB3A1
cg26457160	0.751	0.76	0.0028046748096030335	0.0028638922028400345	1.0119840213049267	PON3
cg14260073	0.34	0.344	0.0029695425082192765	0.002388884755296609	1.0117647058823527	SLC35D3
cg24402683	0.772	0.781	0.0026188998510340475	0.0025789055251131043	1.011658031088083	ZNF556
cg03426423	0.516	0.522	0.0037909838234977756	0.004063626828835986	1.0116279069767442	AL805961.1
cg02630914	0.688	0.696	0.00416348824693633	0.003951723819298298	1.0116279069767442	ZBTB46
cg26672098	0.704	0.712	0.0029769057089707963	0.002678164135822913	1.0113636363636365
cg11133524	0.264	0.261	0.0041466831502467785	0.0031673775414026886	0.9886363636363636	SMPD5
cg13521941	0.618	0.611	0.002886413747826352	0.002866099284722286	0.988673139158576	ENTPD8
cg15691862	0.442	0.447	0.00436508581699408	0.003404210182857057	1.01131221719457	FOXD2
cg13982366	0.621	0.628	0.003206264643961729	0.0031472975281811593	1.0112721417069244
cg21304453	0.268	0.271	0.003664171211370188	0.003575395918126769	1.0111940298507462	SLC4A11
cg03615683	0.812	0.821	0.0017629985095806732	0.0022287977940060547	1.0110837438423643	RAPGEF3;SLC48A1
cg17651887	0.731	0.739	0.0023318266213826185	0.0023112606448957487	1.0109439124487005	ARPC2
cg12597389	0.093	0.094	0.0015478573798172073	0.0016705790140265422	1.010752688172043	NXPH1
cg07101841	0.466	0.471	0.0037032690701206817	0.0029975421607931537	1.0107296137339055	SEPTIN9
cg23726526	0.094	0.093	0.001235643307369983	0.0012352905621231505	0.9893617021276596
cg06399735	0.376	0.372	0.005225122567308163	0.004459975131435476	0.9893617021276596	PSD3;SNORA62
cg03264526	0.758	0.75	0.002379333420621655	0.0024714152480390197	0.9894459102902374
cg23005797	0.387	0.383	0.0046217547178614	0.003748845459015522	0.9896640826873385	RRM2
cg19636861	0.878	0.887	0.003321039546696244	0.00316923733561851	1.010250569476082	ZNF556
cg08468082	0.593	0.599	0.00405682756926146	0.003388309039495313	1.0101180438448567	KAZN
cg20100910	0.1	0.101	0.0013154765944100593	0.0015410945833140466	1.01
cg04389058	0.6	0.606	0.004430372728173614	0.004104688787423467	1.01	ARHGEF3
cg23191354	0.51	0.515	0.005404463277687311	0.005040911293365981	1.0098039215686274	OSBPL3
cg27638035	0.612	0.606	0.00530758358245812	0.005295141319338866	0.9901960784313726	CELF4
cg04029159	0.613	0.619	0.0029143353008143085	0.0024997013643120176	1.0097879282218598	SIGIRR
cg04529938	0.717	0.724	0.0024281443210555087	0.0025982391669610643	1.00976290097629	SLC16A5
cg24704287	0.525	0.53	0.0021430290553045854	0.0019554996071649462	1.0095238095238095	AC020916.1
cg10149296	0.844	0.852	0.002453102464498829	0.0022996277585892676	1.009478672985782	HS1BP3
cg23831143	0.212	0.214	0.002533100131597034	0.0021106430772412674	1.009433962264151	AC107959.4;AC107959.5;TNFRSF10C
cg15985905	0.85	0.842	0.0024834062701492936	0.0018066404599021316	0.9905882352941177
cg15158045	0.645	0.639	0.005089356960016782	0.004871453995487665	0.9906976744186047	ABCC4
cg13689560	0.218	0.216	0.002751320226046067	0.0025188572987924086	0.9908256880733944	IZUMO4;MOB3A
cg02537838	0.876	0.884	0.0015951956463975988	0.0015165206814507128	1.0091324200913243	AL121832.1;RBBP8NL
cg15089111	0.768	0.775	0.004594980951983966	0.004234365466285645	1.0091145833333333	NPAS3
cg07915516	0.439	0.443	0.0044705408557078235	0.004248412563340358	1.0091116173120729	AXIN1
cg27300045	0.22	0.222	0.0028427246879101035	0.002254102178809689	1.009090909090909	ZC3H4
cg02704949	0.881	0.889	0.0014463400244553416	0.001498382030473814	1.0090805902383655	AC020907.6;FXYD3
cg00094735	0.774	0.767	0.0036845829106731424	0.0033459427918025642	0.9909560723514211	AC124852.1
cg25504868	0.885	0.893	0.0014479012200455184	0.0013805575915690044	1.0090395480225989	MIR210HG
cg15708405	0.568	0.573	0.0029261848944937044	0.0027213465701767074	1.0088028169014085
cg16776065	0.455	0.459	0.0034177869580657282	0.0027561008455421372	1.0087912087912088	AC068733.3;CAVIN3
cg10637995	0.799	0.806	0.002033106567321684	0.002361656594346631	1.0087609511889863	BPIFA4P
cg19535267	0.809	0.802	0.0028052833133349604	0.002184558880619355	0.9913473423980222	SHMT2
cg19137806	0.947	0.939	0.0010943474306967255	0.001321454716541282	0.9915522703273495	INPP5A
cg00283857	0.83	0.837	0.003082004406345853	0.0023511386307538988	1.008433734939759	ZDHHC14
cg25823085	0.476	0.48	0.003632182426653834	0.0025827041999521645	1.0084033613445378	ABCB4
cg17489312	0.716	0.722	0.0033488934054639523	0.0024842636524148804	1.0083798882681565	SPSB1
cg18371700	0.24	0.242	0.002978411192423124	0.0025966923330060484	1.0083333333333333	CLIC6
cg05956452	0.736	0.742	0.004044655976711683	0.0031975712674380814	1.0081521739130435	ZDHHC14
cg16308790	0.37	0.367	0.003325000960006469	0.00326401812044125	0.9918918918918919	AC018445.5;NFATC1
cg06607919	0.247	0.245	0.0030256472715235387	0.002895816535559439	0.9919028340080972	CTNNA2
cg00771593	0.865	0.872	0.0017730660888550958	0.0019784801313382774	1.0080924855491329	ATP6V0D1
cg26499663	0.884	0.891	0.002804046972591414	0.0015727060257737773	1.007918552036199	AC022182.1
cg10307345	0.384	0.387	0.0023849346426523103	0.002197646243187643	1.0078125	PTPN5
cg13442606	0.265	0.263	0.004097717488057033	0.0029152860606090104	0.9924528301886792	CARS1
cg05545635	0.931	0.938	0.0018354018264749262	0.0021280364564872176	1.007518796992481	TLL2
cg03241909	0.534	0.538	0.0056587224146927555	0.004581438277808714	1.0074906367041199	CAPN1
cg05891548	0.689	0.684	0.0035537455345957224	0.003083021349990828	0.9927431059506533	CEACAM4
cg00912580	0.282	0.28	0.0036147689942513327	0.0033212466221555458	0.9929078014184399	MGAT5
cg09969528	0.716	0.721	0.004052734865567104	0.003786428036499889	1.0069832402234637	AC093583.1;PRKAG2
cg14630032	0.597	0.593	0.003466826361801104	0.0031307875327432934	0.9932998324958124	CP
cg18457108	0.75	0.745	0.018158720407765165	0.01662078602384776	0.9933333333333333	XXYLT1
cg07121856	0.3	0.302	0.0033231462530574044	0.0036642883470992	1.0066666666666666	PON3
cg01019874	0.753	0.758	0.003235345245384116	0.002918478781095323	1.0066401062416999	RGMA
cg13242000	0.605	0.609	0.0037852623662167828	0.0031399461841985776	1.006611570247934	ISLR2
cg02594532	0.606	0.602	0.005399453499634568	0.005014897593573319	0.9933993399339934
cg15200711	0.63	0.634	0.0041923848930110275	0.00393388426019238	1.0063492063492063	LPCAT1
cg17775765	0.638	0.642	0.003036116872096946	0.002739641153423996	1.006269592476489	LINC00391
cg24440302	0.163	0.164	0.0031677908665310984	0.004621932663331748	1.0061349693251533	SIGIRR
cg04911050	0.654	0.658	0.004738547320230397	0.005194014579456747	1.0061162079510704	RAB40C
cg05948955	0.821	0.826	0.01283919958711746	0.010688293102904865	1.0060901339829476	GALNT9
cg01652476	0.824	0.819	0.002288526813916748	0.0023712232798648414	0.9939320388349514	DNAAF5
cg14016418	0.825	0.83	0.001981464007470682	0.001619233095763931	1.006060606060606	AC007880.1
cg00934987	0.331	0.329	0.004603485257218813	0.0038437872808355345	0.9939577039274925	SEPTIN4;SEPTIN4-AS1
cg09937500	0.664	0.66	0.004580854503822113	0.003519619474122649	0.9939759036144579	AC009226.1
cg02660643	0.832	0.837	0.0020432812635142843	0.001835794587779234	1.0060096153846154	ZCCHC14
cg00327072	0.666	0.67	0.005043279011812365	0.004476652583541201	1.006006006006006	NEURL1B
cg16791781	0.834	0.839	0.0025569066162522158	0.002012697317273337	1.0059952038369304	AP2A2
cg19937878	0.835	0.84	0.003520681296790966	0.0027689365189639543	1.0059880239520957	AL008729.1;TBC1D7
cg00965643	0.502	0.499	0.00273327664443176	0.0024943707848617946	0.9940239043824701	DCDC2B
cg18367578	0.865	0.87	0.0016384685784029812	0.0014487942418546158	1.0057803468208093	AP002518.2;NNMT
cg04988729	0.522	0.519	0.0022058896304897394	0.002577532357720687	0.9942528735632183	PHRF1
cg18479565	0.703	0.699	0.0036153276035685946	0.0032403256248759887	0.9943100995732574	OR10H5
cg22079102	0.892	0.897	0.002046189034554197	0.001800768042009108	1.0056053811659194	KDM4B
cg11183156	0.721	0.725	0.003308718796327104	0.002796070996897951	1.0055478502080444	LGALS12
cg19749224	0.564	0.567	0.003370129399806777	0.0033179561551036616	1.0053191489361701	ERMAP
cg25191041	0.19	0.191	0.002372357654973917	0.003058175949420698	1.0052631578947369	AP001046.1;LINC01679
cg00622799	0.571	0.574	0.0032012299070308735	0.002933041175579604	1.0052539404553416	RTEL1;RTEL1-TNFRSF6B
cg18232235	0.592	0.595	0.007177270080674711	0.009844459905371519	1.0050675675675675	AC007450.1;LINC01252
cg24750391	0.599	0.602	0.002466389644468967	0.002058484230303851	1.005008347245409	PON3
cg00347746	0.803	0.807	0.002262886107586342	0.001947456453154841	1.0049813200498132	AC008403.1;AC008403.2;KCNJ14
cg05697539	0.82	0.824	0.0030392407574618965	0.002755817973999289	1.0048780487804878	MACROD1
cg02213663	0.428	0.43	0.0038264515375867223	0.003593066365981262	1.0046728971962617	DLG5
cg17473656	0.856	0.86	0.0025162478403606605	0.0019361660591654451	1.0046728971962617
cg15922174	0.643	0.64	0.0036629063548392926	0.0037954359475847175	0.9953343701399688	CRB2
cg09291474	0.859	0.863	0.0021849259385803735	0.0019647028196097802	1.0046565774155995	ANKDD1A
cg15139254	0.647	0.65	0.0029173146751993624	0.0028357691402766108	1.0046367851622875	TMEM104
cg12598950	0.863	0.859	0.0030952808273562423	0.002836969563339218	0.9953650057937428	ENPP7
cg17394304	0.653	0.656	0.0030233205498254117	0.0024215866040057073	1.004594180704441	BCL6
cg06500090	0.875	0.879	0.001957799781644778	0.0068442028688987	1.0045714285714287
cg20583945	0.657	0.66	0.004242683208403008	0.004228176262657078	1.004566210045662	GSDMD
cg08521684	0.447	0.445	0.007406892540234468	0.005660665372173953	0.9955257270693513	MUC4
cg19448644	0.905	0.909	0.001229281038133133	0.0012014862091447932	1.0044198895027625	DOCK3
cg05821634	0.693	0.696	0.003039385928162558	0.003014370828035878	1.0043290043290043	FLJ37453;SPEN
cg27413290	0.473	0.471	0.0028488507262365245	0.0024524683625288947	0.9957716701902748	ZC3H3
cg13823169	0.737	0.734	0.0024861680048305183	0.0021123103165205117	0.9959294436906377	TRAF2
cg00864551	0.75	0.753	0.004096061937103909	0.004356472603761263	1.004	AC093583.1;PRKAG2
cg15701210	0.52	0.518	0.0028576491306036783	0.002390771374890519	0.9961538461538462	LILRA1
cg25220320	0.277	0.276	0.005546242640223249	0.0037364443570621	0.9963898916967509	LINC02254
cg05729745	0.864	0.867	0.0020947307100684107	0.0021430275527501677	1.0034722222222223	C22orf34;MIR3667
cg00348389	0.58	0.578	0.003417157587509026	0.0030335912546419442	0.996551724137931	TRIM72
cg02723964	0.876	0.879	0.0031132524512857305	0.004959276099709314	1.0034246575342465	CAPN15
cg22040867	0.883	0.88	0.0016395236241380342	0.001345327562420478	0.9966024915062288
cg07730329	0.591	0.593	0.002969411348544777	0.003688291853140048	1.003384094754653	PCDHGA1;PCDHGA10;PCDHGA11;PCDHGA12;PCDHGA2;PCDHGA3;PCDHGA4;PCDHGA5;PCDHGA6;PCDHGA7;PCDHGA8;PCDHGA9;PCDHGB1;PCDHGB2;PCDHGB3;PCDHGB4;PCDHGB5;PCDHGB6;PCDHGB7
cg14573817	0.623	0.625	0.004641174406477329	0.005022928675405029	1.0032102728731942	AC007541.1;TMEM263
cg05009707	0.633	0.631	0.0028018264735101073	0.0023241993323812604	0.9968404423380727	GABBR1;OR2H2
cg18954144	0.964	0.961	0.000676279134427225	0.00057590907312067	0.9968879668049793
cg11703470	0.329	0.328	0.002786091884560692	0.0024886994980997004	0.9969604863221885
cg16118592	0.672	0.67	0.002538621823550845	0.002656459346541047	0.9970238095238095	TMED11P
cg22775642	0.341	0.34	0.003536679822898405	0.0030868925524773433	0.9970674486803519	SCARB1
cg16797473	0.698	0.7	0.0026440913312162015	0.0023773906663876803	1.002865329512894
cg06614697	0.716	0.714	0.0035884836890158734	0.0032264542589496635	0.9972067039106145	LRRC47
cg00849365	0.362	0.361	0.004562625559406105	0.0041655076520252	0.9972375690607734	NAGPA;NAGPA-AS1
cg21723559	0.724	0.726	0.0033972173661507886	0.0034401762907309706	1.0027624309392265	PIGT
cg21147709	0.756	0.758	0.002823105447978522	0.002431706725454246	1.0026455026455026	PLOD1
cg06996956	0.762	0.76	0.002967652966888464	0.0031050769887579744	0.9973753280839895	VSTM4
cg17337670	0.796	0.798	0.0027907122591865614	0.002701776698168261	1.0025125628140703	GIT2;TCHP
cg24262654	0.797	0.799	0.0026224218417055327	0.002278263029266054	1.002509410288582	TMED11P
cg06852395	0.423	0.424	0.005244786622503788	0.0037555313079620377	1.0023640661938533	AC016876.2;EIF4A1;SENP3-EIF4A1;SNORA48
cg15597855	0.854	0.852	0.0016664149685573042	0.0014158004549341663	0.9976580796252927	VTCN1
cg04880737	0.865	0.867	0.0017637499418061444	0.0014940712670810901	1.0023121387283238	LRRFIP1
cg14302214	0.876	0.874	0.0013811138312203126	0.0011988917111123668	0.997716894977169	AL450322.2
cg21203249	0.444	0.443	0.018946223292855818	0.017746929387352502	0.9977477477477478	SEMA4D
cg13428086	0.908	0.91	0.001500391522245131	0.0012670622955014018	1.002202643171806	CASZ1
cg08396985	0.93	0.928	0.0009668767174777854	0.0009127312226174998	0.9978494623655914
cg00930306	0.958	0.96	0.0007125473908202703	0.0006665182111162034	1.0020876826722338	AL713999.2;MUC1
cg12575883	0.557	0.556	0.00203701153563999	0.0020083480971180216	0.9982046678635548	COX19
cg26818489	0.584	0.585	0.003606850009873385	0.002892605712102201	1.0017123287671232	USP2-AS1
cg02149069	0.585	0.586	0.002618223460570181	0.0020662027029419473	1.0017094017094017	IFFO1
cg02101833	0.636	0.637	0.0038195279093961552	0.0037087611189727913	1.001572327044025	HPCAL1
cg10459202	0.658	0.657	0.0029470874894104034	0.0028669577810683106	0.9984802431610942	RGS12
cg16163140	0.677	0.676	0.0023071143670188835	0.0026463552418575266	0.9985228951255539	ADAMTS16
cg04569651	0.717	0.718	0.0035222531327736366	0.0028018597194201644	1.00139470013947	COL23A1
cg19811148	0.73	0.729	0.0033037642123425015	0.0028434530887880287	0.9986301369863013	AL122018.1
cg04367164	0.74	0.739	0.004890906941489897	0.003954256128918568	0.9986486486486487	MYO7A
cg20722210	0.753	0.752	0.0033962432544507163	0.0029370178058191402	0.99867197875166
cg23606421	0.753	0.754	0.0027760695110391146	0.0026424606351874006	1.00132802124834	ENTPD8
cg06935608	0.822	0.821	0.002193577735330362	0.002309821637406859	0.9987834549878345	BNIP3L
cg27166177	0.836	0.837	0.0032337589332423885	0.0019507644534895805	1.0011961722488039
cg19961980	0.892	0.893	0.0016683528421907333	0.001505409380988403	1.001121076233184
cg15016481	0.905	0.906	0.0013138740661071348	0.0014576830272778557	1.0011049723756906	AC012076.1;LRRFIP1
cg00029282	0.916	0.917	0.0013815122205660844	0.001163782713549751	1.0010917030567685	PROM2
cg14573270	0.925	0.924	0.0012266508505080227	0.0010184192982090334	0.9989189189189189
cg07403258	0.944	0.943	0.0011602747689995118	0.0018849083420395603	0.9989406779661016
cg13294602	0.955	0.956	0.0009823877252305882	0.0015440548569689825	1.0010471204188482	AGO2
cg13473894	0.967	0.966	0.0006666402116332648	0.0004891133590883107	0.9989658738366081	AL157392.2;FRMD4A
cg04511534	0.85	0.85	0.001681732786699267	0.0013851270482903438	1	GGT6
cg25436886	0.374	0.374	0.00796821996057031	0.005132563857040449	1	LINC02016
cg27624327	0.329	0.329	0.002866196337876223	0.0026520662540930945	1	SLC9A3
cg16417118	0.258	0.258	0.004220343517791515	0.0034123780297160436	1	SKI
cg03977831	0.345	0.345	0.002166324479130128	0.0021954722884684323	1
cg20335425	0.752	0.752	0.002001379121297449	0.002315238485748879	1	S100A8
cg22647546	0.628	0.628	0.0025271635501107627	0.0029253784411575508	1	GAREM2
cg06305609	0.656	0.656	0.003715630078985171	0.0030845158340253105	1	NIBAN3
cg12437481	0.509	0.509	0.00915408189575285	0.008927869305229945	1	MRPL28
cg11764900	0.067	0.067	0.0018731505353776158	0.0015308742587053336	1	AL391415.1;DNAH8
cg15404665	0.315	0.315	0.006136619748048166	0.005094245059937058	1	DPP9
cg15658249	0.796	0.796	0.0026816133263178076	0.0028128700845359944	1	LRFN3
cg08924619	0.97	0.97	0.0009474245935600462	0.0007033203585754973	1	COL4A2;COL4A2-AS1
cg13008315	0.078	0.078	0.000978099893734503	0.0007691314484857476	1	CIC
cg14512563	0.198	0.198	0.007624791291762162	0.007310513295746674	1	AC087477.2
cg12559925	0.472	0.472	0.004647750715251364	0.0042119651004537614	1	SH3BP4
cg07852825	0.254	0.254	0.0021208851952402305	0.0023509978718127436	1	GHSR
