# Supplementary material for: Degenerative Disease Diagnosis and Analysis Based on Tissue Specificity of DNA Methylation
Source: Int J Mol Sci. 2025 Jan 7;26(2):452. doi: 10.3390/ijms26020452 (PMC11765164; doi:10.3390/ijms26020452)
Supplement: Supplementary file 1 [file ijms-26-00452-s001.zip › All-cpg-info/cpg_fold_change_lung.csv]

CpG_site	Healthy_Median	Disease_Median	Healthy_SE	Disease_SE	Magnification	genesUniq
cg23154059	0.19	0.3385	0.014941505283296902	0.012714612215213176	1.7815789473684212	WNT6
cg02155658	0.19	0.317	0.011922016982736849	0.01166316465903864	1.668421052631579	PAX1
cg05157171	0.106	0.1535	0.00655176946023815	0.011323151350168483	1.4481132075471699	AL671277.1;HLA-A
cg08454053	0.163	0.236	0.007654669891948805	0.00995546463882097	1.4478527607361962	AC099684.2;RTN4RL1
cg01465169	0.246	0.1445	0.017514732412275625	0.015153351391321542	0.5873983739837398	ABHD15-AS1;CORO6
cg05164926	0.163	0.226	0.009198971603560384	0.008636022170006077	1.3865030674846626	KCTD11
cg10947831	0.193	0.2555	0.01224548941888911	0.011686245183950096	1.3238341968911918	AL513542.1;LINC01475
cg15701794	0.316	0.4165	0.0168999633456919	0.01571501134417832	1.3180379746835442	AC010997.3
cg04759767	0.151	0.1975	0.004688869451186463	0.007654504758480749	1.3079470198675498	AL391560.2
cg26522319	0.157	0.20350000000000001	0.012029849554379074	0.010465215487162153	1.2961783439490446	AL360270.3;LRIF1
cg14691529	0.208	0.267	0.00936156962991145	0.00918536250664126	1.2836538461538463	HOTAIR
cg11800832	0.243	0.176	0.009730451199806872	0.009767806844649146	0.7242798353909464	CCNP
cg11904906	0.229	0.2915	0.01759271494394224	0.015845247223088974	1.2729257641921397	AC012485.1;LINC02610
cg00886954	0.211	0.156	0.01137847150996445	0.0066323768966739735	0.7393364928909952	PLEC
cg04981088	0.127	0.158	0.022431426953410123	0.018711503633932283	1.2440944881889764	AC140504.1;MPV17L
cg11278311	0.199	0.247	0.012625005510157447	0.009385925873252484	1.2412060301507537	ALOX15
cg20904336	0.764	0.5905	0.025713950786919407	0.019575907719384517	0.7729057591623036	DEGS2
cg05471169	0.368	0.2865	0.009647167933880658	0.012049905889546107	0.7785326086956521
cg21361094	0.193	0.232	0.00926089597247616	0.011449949751570728	1.2020725388601037	B4GALNT1
cg25335190	0.216	0.173	0.02297039699753776	0.017520658447036333	0.8009259259259259	H4C11
cg11851349	0.126	0.1015	0.02310473293603515	0.016951930728392954	0.8055555555555556	AC245140.3;FLNA
cg03766449	0.318	0.3795	0.0068492861376074935	0.007248191395696306	1.1933962264150944	MIR9-3HG
cg19507068	0.157	0.187	0.02040469748994105	0.013901878591685062	1.1910828025477707	GNAI1
cg27134365	0.323	0.2615	0.011221141632151361	0.008652712563709378	0.8095975232198143	AL136419.1;DHRS4-AS1;DHRS4L2
cg07822928	0.288	0.34199999999999997	0.013740545111152832	0.011959816217755454	1.1875	HCN2
cg21497990	0.223	0.264	0.010224173682631253	0.01158771972664432	1.1838565022421526	EN2
cg02773756	0.228	0.1865	0.02552324155619672	0.019784342385275218	0.8179824561403508	H4C12
cg05404236	0.212	0.2505	0.012213718399282439	0.009472549966665335	1.1816037735849056	AL162497.1;IRS2
cg17678740	0.505	0.4145	0.016260453194212054	0.014774636458560392	0.8207920792079207	HAUS6P1
cg06100056	0.229	0.2695	0.010247460427872791	0.011086031929651472	1.1768558951965067
cg24095592	0.162	0.19	0.007423409879798026	0.010958692783407708	1.1728395061728394	HOXB-AS2;HOXB-AS3;HOXB3
cg27552679	0.435	0.36	0.010084794130309313	0.010956165893782798	0.8275862068965517	ISLR2
cg17202854	0.319	0.264	0.008709178462008563	0.009676647814498287	0.8275862068965517
cg06855022	0.284	0.2355	0.011142908873681027	0.008360287638417811	0.8292253521126761	AL136419.1;DHRS4-AS1;DHRS4L1
cg27614445	0.204	0.17	0.009810027010064176	0.008107391897749623	0.8333333333333335	ZNF639
cg23746497	0.389	0.453	0.013217009148254648	0.013434901063097875	1.1645244215938304	LIN28B;LIN28B-AS1
cg06514855	0.336	0.3895	0.015201069873756164	0.01128761305754213	1.1592261904761905
cg06601891	0.252	0.292	0.011237755736394284	0.009729359190139975	1.1587301587301586	C12orf60;MGP
cg15488978	0.621	0.7195	0.013366297377394273	0.01171555376405929	1.1586151368760065	ZNF503-AS2
cg15858239	0.166	0.192	0.009597258596604432	0.008732221431571988	1.1566265060240963	AC023095.1;NKAIN3
cg11983867	0.179	0.20650000000000002	0.008769144986217526	0.00863416066539289	1.1536312849162011	STEAP1B
cg19253809	0.495	0.4225	0.020994796367529253	0.020699030268246536	0.8535353535353535
cg24869601	0.263	0.3015	0.011578695603732841	0.009944228155122824	1.1463878326996197	TFAP2A;TFAP2A-AS1
cg15580417	0.277	0.2385	0.01376962526547567	0.011046358244646249	0.8610108303249097	KCNJ9
cg20288565	0.54	0.46699999999999997	0.010092202366086756	0.011298073308120759	0.8648148148148147	GNG4
cg25036284	0.082	0.093	0.007263507528093994	0.010984050491412942	1.1341463414634145	GAREM2
cg23860451	0.547	0.62	0.010450325714245326	0.009473892301892004	1.1334552102376598	MCM7
cg20414364	0.581	0.5035000000000001	0.006651500710654931	0.01059981347477425	0.8666092943201379	AC026412.1;AC026412.3
cg02955484	0.387	0.3355	0.013639631932653608	0.011302832091651473	0.8669250645994833	PTPRE
cg24107270	0.393	0.341	0.006302294791998916	0.006618455807823846	0.8676844783715013	WDR86
cg25009327	0.32	0.3615	0.014615201700834279	0.01022495401328215	1.1296875	ZNF425
cg15404665	0.308	0.3475	0.013533391075867209	0.011097346301070897	1.1282467532467533	DPP9
cg12048965	0.593	0.517	0.008751069347641114	0.013302369433464802	0.8718381112984823
cg25333225	0.188	0.164	0.010474884326249262	0.008360509296722314	0.8723404255319149	AKT2
cg11364273	0.184	0.161	0.011588828267230625	0.011312721746507192	0.875	MACROD1;OTUB1
cg11705975	0.472	0.5305	0.011356699805651226	0.008116432614906221	1.1239406779661016	PRLHR
cg00702638	0.138	0.121	0.01010460384684768	0.009673226649022289	0.8768115942028984	KIAA1143;KIF15
cg22052566	0.424	0.3725	0.008504592980546372	0.009388802338560511	0.8785377358490566	WDR86
cg02693033	0.634	0.559	0.008582083860982503	0.011753739035392775	0.8817034700315458
cg01937701	0.051	0.057	0.008034455608983361	0.0074715118719139734	1.1176470588235294	DHRS4;DHRS4-AS1
cg09087503	0.061	0.068	0.00468908342422184	0.01144128417328768	1.1147540983606559	LRRC4;SND1
cg01602153	0.392	0.3475	0.013467110177243799	0.013807181033167776	0.8864795918367346	FAM110B
cg07138452	0.329	0.292	0.011109243116887728	0.010294508528457157	0.8875379939209725	AC055811.2;FLCN
cg16810310	0.711	0.632	0.025967898753160492	0.019290473949890637	0.888888888888889	AP001107.6;BRMS1;RIN1
cg20812929	0.333	0.2965	0.009868567430482655	0.007914872940940001	0.8903903903903903	AL136419.1;DHRS4-AS1;DHRS4L2
cg14991769	0.315	0.3495	0.011702439237918428	0.009632132352704766	1.1095238095238094	TMEM176A;TMEM176B
cg09038962	0.838	0.7464999999999999	0.010226369141461333	0.012470686459353685	0.8908114558472553	LINC01978;LINC01979
cg23342980	0.413	0.4575	0.01077765437911302	0.010193900561766406	1.1077481840193706	GABRA5;GABRB3
cg10989879	0.309	0.276	0.007890686352384583	0.006261307846669651	0.8932038834951457	CFAP97;SNX25
cg16618104	0.478	0.528	0.012336084272810474	0.010898489086266705	1.104602510460251	CHST11
cg23767840	0.638	0.7044999999999999	0.012191757833109397	0.009125509002015851	1.1042319749216298	EPN2
cg05865280	0.683	0.6134999999999999	0.010148056079513893	0.011027442266034202	0.8982430453879939	SEPTIN9
cg23329272	0.256	0.28200000000000003	0.01174398777112154	0.007945512249372176	1.1015625
cg06289138	0.558	0.502	0.011741684308803253	0.013734837960118656	0.8996415770609318	LINC00336
cg11031737	0.851	0.768	0.0064209196586426	0.009307624414172913	0.9024676850763808
cg23500537	0.447	0.4905	0.00926749841754974	0.007665643433248493	1.0973154362416107
cg16387593	0.434	0.476	0.009672280261886589	0.008241574320469965	1.096774193548387	AC106738.1;AC106738.2
cg26570901	0.373	0.40900000000000003	0.008980364178947695	0.007631433362709267	1.096514745308311	AL662873.1
cg04864807	0.372	0.4075	0.019999963719397357	0.018784794772424267	1.0954301075268817
cg13810766	0.458	0.5015000000000001	0.0122246250817488	0.009571874250277427	1.0949781659388647	PRKAG2
cg09349613	0.785	0.711	0.017055211995267886	0.013738038400243844	0.905732484076433	AL731571.1;CTBP2
cg25744767	0.244	0.267	0.01842940850199985	0.012701353757751287	1.0942622950819674	GNAI1
cg11071401	0.439	0.48	0.009171584927357304	0.006757571130688591	1.0933940774487472	CACNA1G;CACNA1G-AS1
cg26979339	0.405	0.3675	0.02737832103324928	0.023799418607180548	0.9074074074074073	AC079385.1;RIC8B
cg01469421	0.347	0.315	0.023297401660364175	0.01947873735539539	0.9077809798270894	AC003005.1;ZNF419
cg12924430	0.526	0.574	0.01165184159365013	0.012180638989468572	1.091254752851711	KIF26A
cg10091792	0.592	0.538	0.020064906771299237	0.01789156864922194	0.9087837837837839
cg11959399	0.33	0.3595	0.010874504625340255	0.009192427947301187	1.0893939393939394	SLC52A3
cg26472133	0.307	0.28	0.013062094414373664	0.011929818133315097	0.9120521172638437	MNX1
cg06804873	0.563	0.6125	0.028668305443263733	0.021706000952691557	1.087921847246892	MFSD2A
cg12078775	0.418	0.4545	0.013207149937053892	0.010466266447363962	1.0873205741626795	AL662873.1
cg18711394	0.092	0.084	0.031209840916383708	0.023328114089285402	0.9130434782608696	AC008957.1
cg03579624	0.44	0.478	0.009007998078529015	0.00722308380029514	1.0863636363636364	DUX4L26;RPL23AP49
cg00621247	0.736	0.673	0.006793128909143631	0.013880924596193162	0.9144021739130436	AC124852.1
cg19784721	0.307	0.281	0.011880860694686501	0.00975145229898858	0.9153094462540717
cg18528640	0.309	0.283	0.010290263743203337	0.008213190396458714	0.9158576051779934	AL353807.2;MSTO1
cg08324400	0.536	0.581	0.013031301424091082	0.012655400113364888	1.083955223880597
cg06177459	0.579	0.5305	0.0126239617081562	0.00964288058942602	0.9162348877374784	AC022034.1
cg22792862	0.241	0.221	0.00892549209898222	0.006143361163817113	0.9170124481327802	ATP6V1D;EIF2S1
cg23606718	0.303	0.328	0.009902588345214831	0.006253914655579645	1.0825082508250825	AC140481.1;AMER3
cg24801230	0.797	0.732	0.01998013570543226	0.018400769336450684	0.918444165621079	MAPT
cg20036791	0.326	0.3525	0.019418551432776338	0.014024484330624505	1.081288343558282
cg20168837	0.688	0.743	0.009309496730426638	0.007149446093482672	1.0799418604651163	TCEANC2
cg08767820	0.376	0.346	0.012757760020541856	0.009090058135812392	0.9202127659574467	AC005999.2
cg06221963	0.543	0.5005	0.016121660767200174	0.013169011954377644	0.9217311233885818	KCNN3
cg12810548	0.275	0.2535	0.011151061000018784	0.009409159249548445	0.9218181818181818	AC104066.4;DANCR;LINC01618;SNORA26
cg14497545	0.565	0.6074999999999999	0.013368237146320036	0.010401314782208943	1.075221238938053	MAML3
cg21523688	0.582	0.6255	0.008772701830741213	0.007211645692506233	1.074742268041237	SORD
cg22876894	0.325	0.301	0.011394085762403847	0.010912926903236943	0.9261538461538461	AL109809.4
cg09450024	0.478	0.443	0.010091320020953457	0.01022593056330637	0.9267782426778243	EXOC3L2;MARK4
cg18823637	0.542	0.5814999999999999	0.012490173150668958	0.010026431433073678	1.0728782287822876
cg12709207	0.711	0.6595	0.009456181920399504	0.008538937069612113	0.9275668073136427
cg02228815	0.346	0.321	0.00886842872436023	0.010248709612240645	0.9277456647398845	KLF13
cg02315096	0.434	0.403	0.013564478683945547	0.01130057199976948	0.9285714285714286
cg05522042	0.624	0.5794999999999999	0.02053274751040584	0.015920759130329715	0.9286858974358972	KIAA0513
cg08097520	0.663	0.616	0.01417952238781215	0.017692639676683625	0.9291101055806937	NTM
cg12761825	0.39	0.3625	0.013298197569084375	0.014013049908259531	0.9294871794871794	AL133351.4;HTATSF1P2
cg09455823	0.501	0.5355000000000001	0.008723988865498548	0.00902448225157237	1.068862275449102	AOX2P;AOX3P-AOX2P
cg03245111	0.612	0.654	0.016141425709528198	0.010544424536309166	1.0686274509803921	AC004980.1;POMZP3
cg05498866	0.46	0.4915	0.008927099818576704	0.006755806415181813	1.068478260869565	SFTPC
cg25357666	0.754	0.7024999999999999	0.008106102359223584	0.011099217860802639	0.9316976127320954	AC084855.2;ADAMTS17
cg15245437	0.875	0.8154999999999999	0.007142790570580852	0.012136360528439187	0.9319999999999998	PDZD4
cg19696333	0.037	0.0345	0.019230475287688006	0.01604271780908223	0.9324324324324326	ACADSB;IKZF5
cg10803098	0.23	0.2455	0.010071814159970941	0.008154123511758721	1.067391304347826	LINC01163
cg13622436	0.388	0.414	0.006790922349351559	0.007537874187902646	1.0670103092783505
cg10292855	0.501	0.5345	0.009192188376670664	0.007210086174403729	1.0668662674650697	ABAT
cg06186245	0.81	0.756	0.005297968219790071	0.014155503045320462	0.9333333333333332	TMEM45A
cg16336239	0.665	0.621	0.00892530892903068	0.009398312247872995	0.9338345864661654
cg13206363	0.31	0.2895	0.010385334531949363	0.007673587599826361	0.9338709677419355	CFAP97;SNX25
cg20408181	0.631	0.6715	0.014434052461624516	0.011705611559797081	1.0641838351822503	CRYGEP
cg11685249	0.772	0.7224999999999999	0.023996625147170606	0.018073850798781547	0.9358808290155439	AC079465.1;MCC;TSSK1B
cg03552103	0.368	0.3445	0.008290053336572125	0.0074427613583835164	0.936141304347826	SEPTIN10;SOWAHC
cg25610428	0.566	0.53	0.007199636563035121	0.009143036486249496	0.9363957597173146	LCE1E
cg16477492	0.566	0.53	0.01198773186676715	0.012449202199262236	0.9363957597173146	C11orf95
cg01833234	0.668	0.71	0.013228968847558966	0.012430288608220949	1.062874251497006	DNHD1
cg26325867	0.565	0.5295000000000001	0.009420206201015914	0.00961562429686338	0.9371681415929206
cg06499778	0.574	0.539	0.007363508520156519	0.008487582974208175	0.9390243902439026
cg12397463	0.429	0.455	0.007344430008818845	0.0092203957457269	1.0606060606060606
cg25023298	0.372	0.3945	0.012020777646446086	0.010098125274290527	1.060483870967742	AC010997.3
cg18539332	0.728	0.684	0.007394374312759767	0.00941755469867611	0.9395604395604397	ADIRF;ADIRF-AS1;MMRN2
cg01025800	0.873	0.9255	0.011418291493583727	0.01016513915306937	1.0601374570446735	PTBP1
cg11146114	0.67	0.71	0.012183905732561185	0.00804314480995856	1.0597014925373134	DYRK4
cg09329516	0.679	0.7195	0.010678342144371147	0.007178589591627222	1.0596465390279823	RN7SL105P;SLC43A2
cg15555712	0.735	0.6915	0.0075151636848487195	0.00930082869901517	0.9408163265306123	SLC6A7
cg09827761	0.164	0.1735	0.01963527467254919	0.015285713652940892	1.0579268292682926	LINC01169
cg08081407	0.443	0.4175	0.013379411556109085	0.01218520720714928	0.9424379232505643	ARF4;ARF4-AS1
cg09359103	0.45	0.4245	0.01592387381367105	0.012603890632588195	0.9433333333333332	KCNN3
cg18805774	0.645	0.681	0.00816125606206639	0.009670631241327183	1.0558139534883721
cg01234299	0.584	0.5515000000000001	0.008629176625915327	0.007355278225105679	0.9443493150684934	FTCD
cg05628616	0.46	0.4855	0.010603146806834845	0.008597787842606099	1.0554347826086956	PTPRQ
cg19184455	0.431	0.4075	0.007721548730010776	0.008530405599909755	0.9454756380510441
cg14851757	0.482	0.456	0.005402179546277548	0.0063716531185379725	0.9460580912863071	SLC45A1
cg05655281	0.659	0.6234999999999999	0.01405088110038705	0.010353252331089847	0.9461305007587252
cg10357728	0.578	0.609	0.009686752863809529	0.007537171390949636	1.0536332179930796	RBFOX3
cg10381888	0.598	0.63	0.010304157880334583	0.009684977014186677	1.0535117056856187	HCG17;HLA-L
cg03237218	0.609	0.5765	0.01126227996912787	0.009722973694810828	0.9466338259441708	SLFN12
cg03909902	0.359	0.34	0.012013445765239432	0.009296659235780805	0.9470752089136492	PRDM4
cg20540428	0.513	0.54	0.02222836671150833	0.0178846241176591	1.0526315789473684	GXYLT2;PPP4R2
cg03260240	0.399	0.42	0.010617916485694271	0.008686624297742172	1.0526315789473684	HOXB-AS3;HOXB3
cg14340463	0.542	0.5705	0.012342593084481508	0.008973240393810145	1.0525830258302582	ZNF329
cg27320005	0.668	0.703	0.011864971212751554	0.009656765140138438	1.0523952095808382	SLC25A2;TAF7
cg01786460	0.776	0.8165	0.010791979795831871	0.009991016100054732	1.0521907216494846	MYCLP1
cg07371337	0.758	0.7184999999999999	0.026279399102031326	0.01621552334157157	0.9478891820580474
cg14401746	0.62	0.652	0.01176926755890369	0.010515492006924792	1.0516129032258066	BTBD11
cg03591798	0.107	0.1125	0.03147663562048478	0.024759824585642878	1.0514018691588785
cg18046365	0.623	0.5914999999999999	0.00917148188172637	0.009744770953968562	0.9494382022471909	SLC1A7
cg04881814	0.432	0.4105	0.01402231619982914	0.011835018814255168	0.9502314814814814	CA10
cg22721998	0.453	0.4305	0.013274741705827856	0.010339177720265503	0.9503311258278145
cg24993471	0.788	0.7495	0.015534130166695291	0.013825689661899745	0.9511421319796954	PDE2A;PDE2A-AS1
cg08521684	0.361	0.3785	0.013036440701686665	0.012168447756943604	1.048476454293629	MUC4
cg23542533	0.599	0.57	0.018720667880566463	0.01801609374730396	0.9515859766277128	CHCHD6
cg08170519	0.612	0.5825	0.007150927908622304	0.00814459006660718	0.9517973856209151	IGSF9B
cg25324786	0.636	0.6054999999999999	0.0077294899431316205	0.010201667562098221	0.9520440251572325	RASA3
cg10471638	0.44	0.461	0.01970105864935694	0.015191880122503519	1.0477272727272728
cg06077978	0.304	0.2895	0.018462836039210437	0.01613379896810298	0.9523026315789473	PCSK1N
cg00710229	0.646	0.6154999999999999	0.008284170667685945	0.009420910068874607	0.9527863777089782	LAMA3
cg17628894	0.438	0.4175	0.008068992789040023	0.0055136256710223135	0.9531963470319634	PIDD1
cg10727673	0.439	0.4595	0.009603917558183812	0.00781359547383652	1.0466970387243737	SLC35G2
cg01204305	0.532	0.5075000000000001	0.015182869288851047	0.012805061010645597	0.9539473684210527	AMIGO3;GMPPB;RNF123
cg00579423	0.219	0.209	0.01478530549035328	0.01123644951437722	0.954337899543379	AL162431.1;KIAA1614-AS1
cg26702098	0.606	0.6335	0.01007208187459487	0.010873346754206589	1.0453795379537953
cg07953201	0.387	0.3695	0.013157713451558126	0.012354288857420093	0.9547803617571059	KIF26B
cg18973642	0.797	0.761	0.0066581592676824754	0.0071522710207925395	0.9548306148055207
cg19173666	0.666	0.6955	0.008354720383290546	0.005375465577076443	1.0442942942942943	TBCD
cg25631739	0.239	0.2495	0.012267824065452878	0.00953433108038219	1.0439330543933054
cg05590156	0.664	0.693	0.00989840264834697	0.007188993887003284	1.0436746987951806	TRIO
cg17336139	0.379	0.3625	0.011183240810855909	0.012036824017073308	0.9564643799472295	LL22NC03-63E9.3;PRAME
cg22016995	0.668	0.639	0.010073259378693487	0.011682990726940961	0.9565868263473054	IRF7
cg26722733	0.715	0.684	0.008717637584369132	0.010596686632448648	0.9566433566433568	AC044798.3
cg14970273	0.566	0.5905	0.012095418882058423	0.009999892239251058	1.0432862190812722	AC016590.1;AC016590.4
cg14167415	0.585	0.61	0.014405460708263556	0.011443636212342703	1.0427350427350428	TBCA
cg13583272	0.819	0.784	0.013856777869764945	0.014324423873922954	0.9572649572649573	NXN
cg02110529	0.741	0.7725	0.006235032063432746	0.005993790516273734	1.04251012145749	IGBP1P2;RAD51C;TEX14
cg12578536	0.473	0.493	0.007399915986458695	0.007338737989506339	1.0422832980972516
cg04958236	0.569	0.593	0.011248918249523666	0.006940776827627527	1.0421792618629175	AL121972.1
cg17054449	0.547	0.524	0.0080108711856511	0.00770670789677735	0.9579524680073126	KIAA1210
cg20878925	0.656	0.6835	0.010829934692461508	0.009927989009988068	1.041920731707317
cg09146328	0.58	0.604	0.00947541030877152	0.007735749195325027	1.0413793103448277
cg09184467	0.29	0.278	0.013751296144719191	0.012400959067643935	0.9586206896551726	DCLRE1C
cg05060949	0.328	0.3145	0.01429824562676222	0.014299843180496315	0.9588414634146342	MNX1;MNX1-AS2
cg25673075	0.612	0.6365000000000001	0.024303447045556256	0.01871082577794426	1.0400326797385622	LINC02200
cg04554929	0.463	0.4815	0.014891641520995045	0.011415406769460396	1.0399568034557234
cg13972202	0.516	0.5365	0.01711383338184608	0.010693319377068763	1.0397286821705425	HLA-DRB5
cg17348201	0.71	0.738	0.006663758659858799	0.007769401529856128	1.0394366197183098	JAKMIP3
cg16274899	0.444	0.4265	0.00905412126534019	0.008292321857655199	0.9605855855855856	PLEKHG3
cg02558120	0.737	0.708	0.005406097399965411	0.009348574906472474	0.9606512890094979	OR2A5
cg19165274	0.458	0.44	0.014728948510125255	0.011166660378807352	0.9606986899563319	AKR1E2
cg14708514	0.703	0.6755	0.017772833713366926	0.01654204634889796	0.9608819345661451	AGO2
cg18931036	0.451	0.4685	0.015254678124892661	0.009622757442211437	1.0388026607538803	AC004080.6;HOXA-AS3;HOXA3;HOXA6
cg12713877	0.738	0.7095	0.006613133854016325	0.010227171295599882	0.9613821138211383	WSCD2
cg24686902	0.454	0.4715	0.014170934694934622	0.010686610114998378	1.0385462555066078	AC004706.1;C17orf100;MIR4520-2
cg04090468	0.507	0.4875	0.02834804072070376	0.021876748816010864	0.9615384615384615	LINC01006
cg24591563	0.052	0.05	0.018049770690602634	0.01419720090548074	0.9615384615384617	RPL14
cg15033013	0.663	0.6885	0.01784654872133829	0.012600293596251049	1.0384615384615383	PRKCZ
cg09844907	0.326	0.3135	0.017227964190721083	0.014847374613399187	0.9616564417177914	AC140504.1;MPV17L
cg03868770	0.527	0.547	0.017803503354759907	0.01470696756078475	1.0379506641366225	RNF215
cg19349861	0.347	0.334	0.012535902038448805	0.011275707559757469	0.9625360230547552	AP004606.1;OPCML
cg20090108	0.174	0.1805	0.009605253179901324	0.009928941564277278	1.0373563218390804	GRM5;GRM5-AS1
cg13574848	0.66	0.6845000000000001	0.011565741266655136	0.009811718072496423	1.0371212121212123
cg27036185	0.571	0.592	0.008414545598099931	0.00790147358040072	1.0367775831873907	OS9
cg02923264	0.314	0.3255	0.009474337678294678	0.0072997891209169935	1.036624203821656	SEC14L4
cg21129531	0.658	0.682	0.009616089845209173	0.00790397902779127	1.0364741641337387	LRRC4;SND1
cg15280363	0.499	0.481	0.007721225621092884	0.00836418123764556	0.9639278557114228	BCL2L14
cg04135110	0.585	0.606	0.011645594796701068	0.01162389391600313	1.035897435897436	AHRR;PDCD6-AHRR
cg23720306	0.698	0.723	0.008641298604138576	0.008780580941831234	1.0358166189111748	DGKD
cg04944784	0.21	0.2175	0.011659970564015342	0.014099636905681754	1.0357142857142858	GAREM2
cg17738010	0.712	0.687	0.009752116251748632	0.009833409398085701	0.9648876404494383	TRAPPC12
cg17392047	0.532	0.5505	0.00966280044515521	0.008189519549599107	1.0347744360902256
cg08103988	0.393	0.4065	0.01821010387629691	0.012935176480155117	1.0343511450381677	AC004706.1;C17orf100;MIR4520-2
cg20144008	0.452	0.4365	0.013533291785916387	0.009966384037720348	0.9657079646017699	AC104088.1
cg02004499	0.82	0.848	0.01749804995469912	0.012593702300925587	1.0341463414634147	SDK1
cg18824027	0.474	0.49	0.0077980024178771565	0.007520279010171086	1.0337552742616034	ESRRB
cg19923380	0.642	0.6635	0.013318881691552473	0.010905877015295051	1.0334890965732086	CHRNA4
cg17624196	0.404	0.3905	0.008722626138638336	0.006878778005898023	0.9665841584158416	C10orf143
cg05025392	0.561	0.5794999999999999	0.01526932186678349	0.01390501757156313	1.032976827094474	LINC02096
cg07336987	0.714	0.7375	0.006943837352901695	0.007151562147940604	1.0329131652661065	CDHR5
cg16081854	0.474	0.4895	0.02884887909360516	0.0220856936127038	1.0327004219409284	AC021087.5;PDCD6;PDCD6-AHRR
cg12597614	0.43	0.444	0.010800089083610423	0.00954125490420769	1.0325581395348837	MCF2L
cg04527018	0.54	0.5575000000000001	0.011751481672902148	0.009239104246615575	1.0324074074074074	C3orf22;CHST13
cg27045264	0.438	0.452	0.006732081202431657	0.005754459244852327	1.0319634703196348
cg26687579	0.363	0.3515	0.008342166956474578	0.006898055498902499	0.9683195592286501
cg12875426	0.761	0.7375	0.008685253534168734	0.010424593028031379	0.9691195795006571	DYM
cg01620739	0.454	0.468	0.008964907146985989	0.007372162647361731	1.0308370044052864	DPP6
cg19453726	0.6	0.6185	0.019185244804354	0.01430769720120854	1.0308333333333335	C2CD3
cg12258179	0.658	0.638	0.010022709589522227	0.010341102514621005	0.9696048632218844	RASIP1
cg25619287	0.724	0.702	0.016212861971541315	0.011672057644115523	0.9696132596685083	SDF4
cg06729723	0.648	0.6675	0.006671944520154102	0.005949766663595977	1.0300925925925926	SBF1
cg12861974	0.499	0.484	0.02089727801921533	0.019518883197735436	0.969939879759519	RADX
cg08160331	0.503	0.518	0.00889619533838489	0.005842698678152382	1.0298210735586482	KLHL35
cg17476320	0.711	0.732	0.007615163188173559	0.009200890573036441	1.029535864978903	C22orf34;Z97192.3
cg03782584	0.357	0.3675	0.006895017136286449	0.005259115400444958	1.0294117647058825	AC114763.1;SPOPL
cg02602182	0.246	0.239	0.012672998860429845	0.01116268187893655	0.9715447154471545	BCOR
cg12868738	0.774	0.752	0.007870764225870228	0.0122066995993538	0.9715762273901809	ZNF212
cg16867657	0.705	0.6855	0.014976471439097474	0.012528048291313657	0.9723404255319149	ELOVL2;ELOVL2-AS1
cg11114873	0.091	0.0935	0.01941591965472404	0.016956152648142327	1.0274725274725276	NKX6-1
cg19461383	0.82	0.7975000000000001	0.01048098656896987	0.01100469407930858	0.9725609756097563	NOX5
cg08476511	0.458	0.4455	0.01451647443766687	0.011019862026019182	0.972707423580786	KIF25
cg16566191	0.589	0.573	0.008059192686605252	0.010658672973657307	0.9728353140916808
cg20011983	0.297	0.305	0.009614401206610685	0.009725906820752188	1.026936026936027	FNBP1P1
cg23505798	0.849	0.8714999999999999	0.007560957154926183	0.005084625948633159	1.0265017667844523	FAM3A
cg08474478	0.362	0.3525	0.012720827690648858	0.011000496417547242	0.973756906077348
cg02820413	0.594	0.6094999999999999	0.008232185030436764	0.008918844441853126	1.026094276094276	AC010531.1;C16orf95
cg11245384	0.462	0.45	0.006383289542255947	0.006895768843068686	0.974025974025974	PDYN;PDYN-AS1
cg12003026	0.366	0.3565	0.011485995117900228	0.009817725944354254	0.9740437158469946	H2AC10P;H2BC10;H3C8
cg07341137	0.33	0.3385	0.007731317985486565	0.008006502238853372	1.0257575757575759
cg19577671	0.507	0.52	0.012005030821589855	0.008311473982316119	1.0256410256410258	CIC
cg17382302	0.685	0.6675	0.012915639080878219	0.01115655077655243	0.9744525547445254	GOLGA8A
cg08028341	0.672	0.655	0.01621121063813087	0.012664995394678068	0.9747023809523809	OBP2A
cg01990695	0.654	0.6375	0.016362084215483845	0.015080754240910883	0.9747706422018347	KIF25
cg01387905	0.66	0.6435	0.027490035004440666	0.021938317030298953	0.9749999999999999	ADAMTS2
cg11214544	0.691	0.708	0.009752992084943783	0.00850977740633848	1.0246020260492041	PLCH2
cg11336860	0.395	0.4045	0.01136583950367938	0.008428236573214619	1.0240506329113925
cg00280609	0.772	0.7535000000000001	0.00622345190218315	0.008153525576010963	0.9760362694300518	BEST4
cg02396836	0.461	0.472	0.010397355799165505	0.008287421970765445	1.0238611713665942	AL353604.1
cg03980550	0.506	0.518	0.009930889467643941	0.009109280292119546	1.023715415019763	DENND2B
cg02308712	0.697	0.713	0.013887080607298423	0.01126661721242323	1.0229555236728838	LINC00592
cg11519983	0.446	0.456	0.010639764404377961	0.00915027822690677	1.0224215246636772	AC018709.1;F11-AS1
cg01200150	0.684	0.669	0.01333673341938498	0.010803239669719744	0.9780701754385964
cg17780207	0.617	0.6034999999999999	0.007410257979186991	0.007840298549948816	0.9781199351701781	AC007405.1
cg17533951	0.561	0.549	0.014218803734739723	0.008525436605312168	0.9786096256684492
cg04848682	0.445	0.4545	0.012406774640249243	0.011954149228174315	1.0213483146067417	IRF2BPL
cg06974175	0.445	0.4545	0.007065177552822501	0.006235332648756625	1.0213483146067417	ART5
cg14991110	0.473	0.483	0.009071822666722577	0.00786321750576696	1.0211416490486258	PLAC9
cg18459154	0.663	0.649	0.00665395814590348	0.008549171469721124	0.9788838612368024
cg25430878	0.664	0.678	0.010843433504463708	0.009646411479813093	1.0210843373493976	ADARB2;LINC00200
cg16056272	0.688	0.7024999999999999	0.0103284755654909	0.007438607076876332	1.0210755813953487	APOBEC4;RGL1
cg21203249	0.537	0.548	0.032777074215151164	0.025258790028200993	1.0204841713221602	SEMA4D
cg12361987	0.296	0.29	0.011004449679446462	0.007568213947439999	0.9797297297297297	ZPBP
cg13979581	0.865	0.8825000000000001	0.020154516215317865	0.012053718705434714	1.0202312138728324	GCC1
cg11401796	0.671	0.6845	0.014641666329524555	0.01615256127309375	1.0201192250372577	FAM207A
cg23234999	0.873	0.8554999999999999	0.009073972137298672	0.012586086627983778	0.9799541809851088	MKRN3
cg12934382	0.377	0.3845	0.015023305970953051	0.008423584542712666	1.0198938992042441	GRM2
cg13301327	0.76	0.7745	0.026413513564584327	0.019331156856466664	1.019078947368421	ZBTB46
cg27225663	0.813	0.8285	0.019992500833603925	0.014184305613232943	1.0190651906519066
cg10318222	0.218	0.214	0.0056524659896245956	0.004279391553798119	0.981651376146789	GABRA5;GABRB3
cg05606455	0.628	0.6165	0.006600451421804618	0.007943079796902733	0.981687898089172	AC004692.2;HECW1
cg15730491	0.466	0.4745	0.010670995801376492	0.010428255191930283	1.0182403433476395
cg19130188	0.75	0.7364999999999999	0.010058856180284521	0.008864688134315634	0.9819999999999999	PTPN20
cg06115576	0.834	0.819	0.012234890185377581	0.012878369374353554	0.9820143884892086	DIP2C
cg18038361	0.644	0.6555	0.011866166709984428	0.008229335435550432	1.0178571428571428	TTR
cg03505148	0.479	0.4705	0.011264431356160787	0.008902004908363164	0.9822546972860126	AGAP2;TSPAN31
cg13739942	0.79	0.804	0.00948110375936916	0.007164855123052856	1.0177215189873419	CCDC12
cg18883682	0.771	0.7575000000000001	0.013438696614387171	0.011116679049162723	0.9824902723735409	AOAH
cg11518839	0.43	0.4375	0.009030564125075032	0.007156801165110708	1.0174418604651163
cg08871495	0.528	0.537	0.015209332132906143	0.012130659691159121	1.0170454545454546
cg05528899	0.742	0.7295	0.03159386677519599	0.02442655228341282	0.9831536388140162
cg01957712	0.821	0.8075000000000001	0.013432422826113156	0.013532045562634237	0.9835566382460416	PARD3B
cg08373528	0.653	0.6425000000000001	0.012673642449414092	0.0098972539002587	0.9839203675344564	PRPH2
cg01426041	0.858	0.8714999999999999	0.009097173653678061	0.007701196262530663	1.0157342657342656
cg03815621	0.652	0.642	0.012101399798947688	0.01137058088148323	0.9846625766871165	BTBD11
cg24399712	0.267	0.271	0.011048511841106598	0.01038197276246523	1.0149812734082397
cg01178680	0.47	0.463	0.0075987087357861265	0.008555357528630554	0.9851063829787235	ISLR2
cg03218460	0.714	0.7035	0.006268468904744324	0.011807181704555454	0.9852941176470589	SORCS2
cg16793525	0.795	0.8065	0.006957624388510452	0.008913077643911896	1.0144654088050313	BRSK2
cg12154045	0.543	0.5505	0.010591737604914284	0.007705373460609251	1.0138121546961325	APC2;C19orf25
cg27413290	0.872	0.884	0.008447365106721741	0.009294389414315344	1.0137614678899083	ZC3H3
cg18899797	0.691	0.6815	0.014121569725911632	0.011993026962309241	0.9862518089725036	AC008667.1
cg20021506	0.657	0.648	0.00875532215510058	0.007209009950054679	0.9863013698630136	AL589693.1
cg25674938	0.659	0.65	0.01165615041578706	0.012675256158669306	0.9863429438543247	PWWP3A
cg15114076	0.22	0.223	0.014264778378118398	0.01232353174662905	1.0136363636363637	GALNT9
cg12562232	0.943	0.9305000000000001	0.005946595619554945	0.008451868700339362	0.9867444326617181	IGF1R
cg02247178	0.536	0.543	0.011533189432195395	0.009139664645518382	1.0130597014925373	TEX26;TEX26-AS1
cg09300795	0.733	0.7424999999999999	0.012222530569243011	0.009916243817319833	1.0129604365620737	ADCY9
cg20889818	0.309	0.313	0.010854498099754835	0.011706986836116613	1.0129449838187703	AC087477.2
cg16780454	0.271	0.2745	0.011140773821907136	0.007815752166781894	1.0129151291512914
cg12401798	0.698	0.707	0.0134087274248792	0.014166517244359028	1.012893982808023	KCNQ2
cg22785556	0.79	0.8	0.01849823673112412	0.01164024006269556	1.0126582278481013	AC073957.1;C7orf50
cg11870206	0.594	0.6014999999999999	0.008763271630983595	0.008515597172681891	1.0126262626262625	ASPDH
cg14818701	0.645	0.637	0.018571840701527398	0.013865688754602595	0.9875968992248062	AC090541.1;CSGALNACT1
cg04774822	0.834	0.824	0.006881686563734205	0.006687861138465671	0.988009592326139	NADSYN1
cg16196211	0.384	0.3795	0.013912686995917984	0.010865422080539743	0.98828125	POM121L2
cg04830191	0.699	0.707	0.007933575463578733	0.008567223034846838	1.011444921316166	BATF3
cg01734772	0.833	0.8234999999999999	0.0072201040405244525	0.010177395799950858	0.9885954381752701	TPST1
cg23245905	0.618	0.611	0.008595167065945642	0.00814447765011349	0.988673139158576	CRTAC1
cg24686270	0.672	0.6645000000000001	0.006552431878497526	0.00821117701035527	0.9888392857142858	C5orf46
cg16151494	0.679	0.6865000000000001	0.012663565347337206	0.011300215820927004	1.0110456553755525
cg14756040	0.746	0.754	0.00923176747818629	0.0077076646091187515	1.0107238605898123	BTBD2
cg03999941	0.444	0.4485	0.01752393022215301	0.01335161779365402	1.010135135135135
cg04896959	0.648	0.6415	0.00924869304450327	0.007857899098638543	0.989969135802469	ADAMTS7P3
cg01943931	0.501	0.506	0.016463147708272296	0.011765871403291146	1.0099800399201597
cg15913725	0.618	0.624	0.007522982791997191	0.007751330690755724	1.0097087378640777	EIPR1
cg09211372	0.726	0.719	0.009138972523009064	0.010199476638123072	0.990358126721763	FRMD1
cg05204532	0.47	0.4655	0.008987281367178778	0.00803212436372801	0.9904255319148937	LINC00299
cg14073924	0.807	0.7995000000000001	0.0075281079197011625	0.009292946243682685	0.9907063197026023
cg17347063	0.755	0.748	0.013588536357680087	0.01088505591726815	0.990728476821192	APOL6
cg25456249	0.596	0.6014999999999999	0.007226645282734008	0.008686381251757034	1.009228187919463
cg06048556	0.724	0.7175	0.008828334868541536	0.00813112437162592	0.9910220994475138	AC009093.10;AC009093.11;AC009093.2;AC009093.8
cg12269972	0.339	0.336	0.0127382991752568	0.01024359813642114	0.9911504424778761
cg02041677	0.574	0.579	0.009858151433759949	0.00813904806999361	1.0087108013937283
cg25885684	0.466	0.462	0.015999325883855064	0.012054108320517492	0.9914163090128755
cg00256932	0.763	0.7565	0.008133756522209816	0.007677065684846144	0.991480996068152	MAPK8IP2
cg19591588	0.06	0.0595	0.0229843016896353	0.018029540190773647	0.9916666666666667	LIMD1-AS1;SACM1L
cg12414339	0.919	0.9115	0.015099407236648257	0.015190383666370046	0.9918389553862894	NR1I2
cg07434253	0.697	0.7024999999999999	0.010076541256164284	0.012007539160442084	1.0078909612625537	MYT1
cg17813328	0.448	0.4515	0.007538712535185718	0.00937932853291669	1.0078125	EPB41L3
cg08502377	0.844	0.85	0.012973181220399867	0.00613378773321262	1.0071090047393365	SEC14L1
cg09323728	0.436	0.439	0.00789207751957776	0.006215155569315213	1.0068807339449541	AC087752.3;NDUFAF6;TP53INP1
cg13003735	0.655	0.6595	0.009908992854425374	0.010952983802045154	1.0068702290076335
cg26436731	0.439	0.442	0.011229344261098463	0.009174535427174241	1.0068337129840548
cg14723284	0.842	0.8474999999999999	0.004693375151491725	0.006620175850517808	1.0065320665083135	FAM207A
cg09381737	0.771	0.766	0.010624506564889485	0.009497886986347783	0.993514915693904	TOR4A
cg20327163	0.392	0.3945	0.00814684827348498	0.00942835580901207	1.0063775510204083	NR2F2
cg24588468	0.886	0.8805000000000001	0.019730980055477607	0.013968750259046828	0.9937923250564334	KIF3C
cg22822140	0.49	0.493	0.02135952192219205	0.01703003195183664	1.006122448979592	SRPK3
cg24711482	0.816	0.8115000000000001	0.01071764655529908	0.005993107049583941	0.9944852941176473	ATP2B2;ATP2B2-IT2
cg04663017	0.74	0.744	0.007954284637356772	0.009274646338710895	1.0054054054054054	BAIAP3
cg15375321	0.571	0.568	0.01301833305117578	0.014203530406292315	0.9947460595446584
cg27100916	0.669	0.6725000000000001	0.008905408333717972	0.006730193016517564	1.0052316890881914	PGAM1P5;USP44
cg05194636	0.682	0.6855	0.008339719312539852	0.009264618465101558	1.0051319648093842
cg18217622	0.601	0.604	0.011044362183426408	0.009224626682593532	1.004991680532446
cg13342364	0.609	0.612	0.010468492289964543	0.010495580178355533	1.0049261083743843	SEPTIN9
cg21236414	0.943	0.9384999999999999	0.005249482213837136	0.0019403296296345725	0.9952279957582184	GAK
cg06995503	0.68	0.677	0.020724473629510624	0.017164048111092258	0.9955882352941177	AL451164.2;PFKP
cg16626322	0.709	0.706	0.005723046850347858	0.010073872422458033	0.995768688293371	AC120024.4
cg21864016	0.719	0.722	0.021768061043440916	0.013599811560304268	1.004172461752434	C14orf132
cg13838057	0.91	0.9135	0.0069518577171064685	0.002833329883625963	1.0038461538461538	GBA2;RGP1
cg13877999	0.817	0.814	0.022170579928161124	0.013744303096582648	0.996328029375765	SGK2;Z98752.3
cg13461178	0.422	0.4205	0.009555641942434195	0.009988880068217581	0.9964454976303317
cg07121856	0.16	0.1605	0.009358101629671501	0.007938888543461817	1.003125	PON3
cg24557048	0.487	0.4855	0.012572241840377951	0.008946553955812538	0.9969199178644764	PRKCZ
cg13598480	0.818	0.8205	0.010663263420630101	0.007493406601816267	1.0030562347188265	LZTS3
cg23713600	0.663	0.665	0.020541676358472604	0.011425452783353822	1.0030165912518854	LURAP1;POMGNT1
cg16644344	0.776	0.774	0.006343669928996559	0.006120817753500195	0.9974226804123711	PRKCZ
cg24601559	0.396	0.395	0.00825721014052848	0.00919789156728984	0.9974747474747475	LINC02580
cg11269166	0.6	0.5985	0.0065594040582912985	0.007556699027990484	0.9975	METTL8
cg04566512	0.695	0.6935	0.013395650639674015	0.009915692031775026	0.9978417266187051	MIRLET7BHG
cg10268345	0.988	0.986	0.011380585976452536	0.006749795404345012	0.9979757085020243	AC009065.2;MIR1225;PKD1
cg05869417	0.616	0.617	0.013276460043726387	0.011240770838849577	1.0016233766233766
cg24439623	0.617	0.618	0.01592198349334804	0.011341291750418238	1.0016207455429498	ABR
cg12169700	0.672	0.673	0.03566571897227352	0.02411979606483373	1.0014880952380953	AC069288.1;MAD1L1
cg00685795	0.372	0.3715	0.015426602029148417	0.013348464071851023	0.9986559139784946	AC067852.1;COASY
cg14879241	0.834	0.835	0.007252976666078403	0.007310276691611756	1.001199040767386
cg05580512	0.893	0.894	0.005151219492435681	0.004711425674222712	1.0011198208286674	LPCAT1
cg02061130	0.467	0.4675	0.0077506906871184795	0.006093399155686697	1.0010706638115632	MYO1C
cg18125241	0.616	0.616	0.008655290599480872	0.01169293193710893	1	NCDN
cg10216498	0.049	0.049	0.012256224937468219	0.01368572204945282	1	AL109840.2;NELFCD
cg00454864	0.767	0.767	0.0062462056922966665	0.005490622652834147	1	AGAP3
cg03329583	0.803	0.803	0.008657107339063557	0.010170387852933937	1	SYP
cg09837977						IMMP2L;LRRN3
