# Supplementary material for: Degenerative Disease Diagnosis and Analysis Based on Tissue Specificity of DNA Methylation
Source: Int J Mol Sci. 2025 Jan 7;26(2):452. doi: 10.3390/ijms26020452 (PMC11765164; doi:10.3390/ijms26020452)
Supplement: Supplementary file 1 [file ijms-26-00452-s001.zip › All-cpg-info/cpg_fold_change_Saliva.csv]

CpG_site	Healthy_Median	Disease_Median	Healthy_SE	Disease_SE	Magnification	genesUniq
cg04944784	0.169	0.2935	0.01893232483054596	0.01685350951637604	1.7366863905325443	GAREM2
cg06048169	0.653	0.4225	0.02034026883959144	0.02015926376022524	0.6470137825421133	PKD1L2
cg17842918	0.087	0.0655	0.011929510319426209	0.013090456639757485	0.7528735632183909	ATP11A
cg22633036	0.252	0.313	0.012073489816983331	0.012810066746093482	1.242063492063492	FGFR2
cg15922174	0.137	0.1045	0.010239855905141334	0.00897787688127014	0.7627737226277371	CRB2
cg08521684	0.23	0.176	0.009570547877593268	0.008482050309548357	0.7652173913043477	MUC4
cg12252008	0.181	0.222	0.008983114014744033	0.009598860632499278	1.2265193370165746	AC020779.2
cg06994420	0.308	0.239	0.00917654237216583	0.009408857722309148	0.775974025974026	MEIS1;MEIS1-AS2
cg26149682	0.151	0.1175	0.007550542404943451	0.0063829557465084185	0.7781456953642384	TFAP2A
cg19148440	0.178	0.139	0.010416416273311788	0.010564691043773769	0.7808988764044945	IL17RE
cg12437013	0.568	0.45	0.01575537551333281	0.01418252676911148	0.7922535211267606	TMCO3
cg14234406	0.222	0.178	0.008338770821607479	0.007210854856484641	0.8018018018018017	PLEC
cg20698421	0.317	0.377	0.01194596029905016	0.012577772616811584	1.1892744479495267	LINC02245;SLC1A4
cg14789259	0.2	0.2375	0.006488449931879051	0.007949574543380779	1.1874999999999998	LRATD1
cg06452769	0.174	0.143	0.008520552840196283	0.007329859433909093	0.82183908045977	PLEC
cg21951729	0.101	0.1185	0.005765105100716879	0.006363484798163013	1.1732673267326732	SPACA6
cg10464312	0.308	0.256	0.008288166367162998	0.008062997326370499	0.8311688311688312	MEIS1;MEIS1-AS2
cg01089319	0.188	0.157	0.007261567878412014	0.0052163389097675695	0.8351063829787234	AC007405.4;GAD1
cg24079702	0.267	0.3105	0.009602548794745154	0.009543224510318781	1.1629213483146066	FHL2
cg14573411	0.118	0.099	0.008465939590279766	0.007405709024511232	0.8389830508474577	CRB2
cg11403739	0.391	0.33	0.01873297338019563	0.016662420845588458	0.8439897698209718	CYFIP1
cg03956820	0.202	0.1705	0.008818658497828192	0.007064745206091083	0.844059405940594	SLC16A3
cg18183042	0.212	0.245	0.008310328997435255	0.008222329267571863	1.1556603773584906	TBCD
cg15074709	0.325	0.275	0.012531831979570404	0.012691064666384654	0.8461538461538461	LINC00354
cg02148426	0.369	0.314	0.009699639834235954	0.009329602162606853	0.8509485094850948	DPY19L1P1;LINC00997
cg18073471	0.122	0.104	0.0065312875252101854	0.005112946744241408	0.8524590163934426	AC021127.1;PRDM8
cg12894711	0.364	0.3105	0.015562851333362564	0.01723833101802229	0.853021978021978	BLVRA
cg23605991	0.434	0.3705	0.012090080762671334	0.01119452294135689	0.8536866359447005	PDE6B
cg20152891	0.13	0.149	0.004521847324491272	0.006915142625215111	1.146153846153846	SLC17A7
cg27252970	0.161	0.184	0.007693864311578787	0.009871158411919476	1.1428571428571428	ASIC4-AS1;SPEG
cg20904336	0.581	0.6635	0.023528336757241093	0.023471308282912866	1.1419965576592084	DEGS2
cg18160135	0.219	0.25	0.008056070622630718	0.01028034685679734	1.1415525114155252	AC019131.1;EIF4E
cg11480627	0.223	0.2535	0.008716021195114282	0.010557420066479643	1.1367713004484306	SHANK2
cg02393606	0.385	0.432	0.009121694955327914	0.009379518165692002	1.122077922077922	KNDC1
cg06460328	0.456	0.401	0.011618986186773223	0.010995885342941552	0.8793859649122807	CBFA2T3
cg20190559	0.253	0.2835	0.0072487017047200165	0.00742522549218164	1.1205533596837944	AC005899.8;PSMD11
cg11500774	0.249	0.279	0.007063963476391034	0.008294630008637631	1.1204819277108435	SYT3
cg22843613	0.317	0.355	0.0078089792071502	0.008333713181216416	1.1198738170347002	AL133346.1;CCN2
cg12269972	0.362	0.40449999999999997	0.009739893993319341	0.011196014714797916	1.117403314917127
cg10404009	0.378	0.4215	0.009775029030748963	0.01100433591830192	1.1150793650793651	MAMSTR;RASIP1
cg21609526	0.539	0.4795	0.011195414145898575	0.01205809739418261	0.8896103896103895	PRDM16
cg05516272	0.527	0.4695	0.012557145141232426	0.012573308330790301	0.8908918406072105	ZDHHC24
cg15641364	0.226	0.2015	0.005969143656849719	0.005099247173740101	0.8915929203539823	TAGLN2
cg06039161	0.187	0.207	0.007019075460023317	0.009177505997071293	1.106951871657754	SHANK2
cg08890338	0.507	0.561	0.009159908143668802	0.008515891375953683	1.106508875739645	MCF2L
cg23288099	0.387	0.346	0.00804352109956611	0.008688204719503375	0.8940568475452195
cg10279487	0.038	0.034	0.002609735827514184	0.003652850594726898	0.8947368421052633	AC061992.2;SOCS3
cg26612794	0.472	0.4225	0.013867136738326688	0.012557178965959611	0.8951271186440678
cg24533007	0.358	0.3215	0.01347148276536453	0.011601621488688551	0.8980446927374303	AC117500.1;LINC02414
cg11647681	0.355	0.319	0.008130767515611936	0.009195661544287158	0.8985915492957747	PCDHGA1;PCDHGA10;PCDHGA11;PCDHGA12;PCDHGA2;PCDHGA3;PCDHGA4;PCDHGA5;PCDHGA6;PCDHGA7;PCDHGA8;PCDHGA9;PCDHGB1;PCDHGB2;PCDHGB3;PCDHGB4;PCDHGB5;PCDHGB6;PCDHGB7
cg15709265	0.404	0.3645	0.01936078731676144	0.01944648642922156	0.9022277227722771
cg26654770	0.576	0.5205	0.01721442708964354	0.017672793361111515	0.9036458333333334	NINJ2;NINJ2-AS1
cg21396064	0.272	0.246	0.004851118311528109	0.004987749317557793	0.9044117647058822	MIR193B;MIR193BHG
cg12169700	0.666	0.604	0.024854560906766254	0.028983305725482557	0.9069069069069068	AC069288.1;MAD1L1
cg12547807	0.345	0.377	0.008185887994901001	0.007440438702611668	1.0927536231884059
cg17519645	0.131	0.143	0.005683540887233017	0.006775874596472478	1.0916030534351144	SPACA6
cg02260098	0.112	0.122	0.004730658967035439	0.005909652728455366	1.0892857142857142	AP001046.1;LINC01679
cg22407942	0.301	0.2745	0.006846193160526478	0.0068307251641158695	0.9119601328903656	SNHG26;SNORD93
cg04362989	0.273	0.249	0.009009316502322846	0.009843432358798386	0.9120879120879121	KLHL23;PTCHD3P2
cg22750044	0.161	0.147	0.017733424735463924	0.017306494788291486	0.9130434782608695	SLC16A2
cg00014377	0.568	0.519	0.01200809490161961	0.009570625446835792	0.9137323943661972
cg08444004	0.702	0.6435	0.013002584832581973	0.013369231223370212	0.9166666666666666	HDAC4
cg14226755	0.551	0.5055000000000001	0.011979246418788201	0.011904943546152394	0.9174228675136117	AGAP1
cg23903244	0.062	0.067	0.003084233839240647	0.00698541380950757	1.0806451612903227	KCNQ1
cg24286789	0.238	0.219	0.006092165649512751	0.0066138096266400055	0.9201680672268908	TFAP2A
cg08433504	0.548	0.5914999999999999	0.017345016987204673	0.014881738260644872	1.0793795620437954	THBS1
cg15297220	0.461	0.4245	0.006198571413331619	0.0074060198963806214	0.920824295010846
cg20293942	0.537	0.4945	0.015183208173432895	0.013786307852876713	0.9208566108007448	AL137060.3;DLEU1;DLEU2
cg26347746	0.514	0.4735	0.01604768238100885	0.015508348452504102	0.9212062256809338	LGR6
cg11715858	0.528	0.569	0.011479768865802474	0.01199716962140257	1.077651515151515
cg09652312	0.658	0.607	0.009600026408979945	0.01176241796264574	0.9224924012158054	AC009403.2;CNPY1
cg18322589	0.795	0.7335	0.008170357065182486	0.011098148608656825	0.9226415094339623	AC063960.2;TACC2
cg14637144	0.472	0.4355	0.006689695262046976	0.00735452328888894	0.9226694915254238	MELTF
cg19405842	0.489	0.5265	0.02669414763381899	0.02579554355582608	1.0766871165644172	PRKCZ
cg26504421	0.783	0.723	0.010359412366143909	0.011284196918085134	0.9233716475095785	SDK2
cg11388320	0.249	0.23	0.007806376784191908	0.007753301520417265	0.9236947791164659	AC021127.1;PRDM8
cg19728223	0.08	0.086	0.0038997059124044973	0.00746162979380787	1.075	KCNQ1
cg08414643	0.447	0.4135	0.00724071144743213	0.006855149815850466	0.9250559284116331	AC026688.1
cg02098786	0.167	0.1795	0.00558675359221962	0.007730599963313597	1.0748502994011975	ADCY4;AL096870.1
cg07676517	0.256	0.275	0.00881870744601551	0.008820510612265669	1.07421875
cg09590377	0.291	0.3125	0.011236910723363115	0.012174534732475971	1.0738831615120275	LINC00299
cg26277197	0.67	0.7195	0.01704033927953661	0.0146792434275002	1.0738805970149254	EGFR
cg02130894	0.749	0.8035000000000001	0.009413417873932007	0.006983498964937012	1.0727636849132178
cg10143220	0.634	0.5885	0.014209558840532974	0.0132135417313265	0.9282334384858044	MPG
cg01070250	0.289	0.2685	0.0028251682068166505	0.004026781133970939	0.9290657439446368	AL669831.3;MTATP6P1;MTCO3P12
cg21302055	0.669	0.622	0.01437309664694941	0.013625613574025575	0.929745889387145	CD40LG
cg24184919	0.408	0.3795	0.011831854145520765	0.015624372957398476	0.9301470588235294
cg06995503	0.793	0.738	0.0190167899190702	0.021382258513957208	0.9306431273644388	AL451164.2;PFKP
cg17457637	0.469	0.4365	0.010318750809633105	0.010648277300594186	0.9307036247334756	AC004080.6;HOXA-AS2;HOXA-AS3;HOXA3;HOXA4
cg17708995	0.384	0.3575	0.012012478066684566	0.012553923965673066	0.9309895833333333	TNPO2
cg18311871	0.488	0.4555	0.008504962650945865	0.009456837280294325	0.9334016393442623	PTPRN2
cg16057826	0.663	0.6194999999999999	0.00952973532009783	0.009067139618720601	0.9343891402714931	CLIC6
cg22490454	0.339	0.3175	0.009565212035146676	0.009515040809736112	0.9365781710914454
cg06423822	0.639	0.6795	0.01597975485023968	0.014060233782290826	1.0633802816901408	PTPRN2
cg27024272	0.398	0.373	0.005391781725097426	0.006877941920436707	0.9371859296482411
cg08047252	0.128	0.136	0.0044286442272712424	0.005014278898875434	1.0625	IAH1
cg02219949	0.435	0.408	0.012607496550225156	0.014396536961855227	0.9379310344827586	SP6
cg23713600	0.572	0.607	0.010217783519552784	0.011301598558053487	1.0611888111888113	LURAP1;POMGNT1
cg05740793	0.265	0.249	0.0030527693049782396	0.0044857020005645825	0.9396226415094339	MT-RNR1;MT-RNR2;MT-TV
cg20699780	0.73	0.686	0.00708277617412221	0.007657100847336943	0.9397260273972604	ABR
cg15465743	0.716	0.759	0.013242731722589843	0.014079334422076565	1.0600558659217878	BRSK2
cg19122206	0.562	0.5285	0.006731676894790225	0.006722289191845872	0.940391459074733	TAFA5
cg21566642	0.406	0.43	0.010619988572484411	0.009948910520412978	1.0591133004926108	ECEL1P1
cg00431813	0.777	0.732	0.009154870672049904	0.00945198376314614	0.9420849420849421	C7orf50
cg08146733	0.354	0.3335	0.006991146265089698	0.00757171653499352	0.9420903954802261	GALNT9
cg12868583	0.536	0.506	0.005750447948393	0.005918978669170674	0.9440298507462687	PNPLA3
cg07371337	0.683	0.721	0.01727684550267307	0.016032315997696653	1.055636896046852
cg24881289	0.38	0.359	0.007177397164343809	0.008187771885700272	0.9447368421052631	PLEKHH3
cg17546052	0.359	0.3785	0.005205214630037609	0.006598594116390937	1.0543175487465182	KCNK9
cg06259025	0.175	0.1845	0.008962628045570001	0.011486969980906316	1.0542857142857143	AL158066.1;MRPS31P5
cg08976554	0.691	0.7284999999999999	0.01593763538556877	0.01614377067611318	1.0542691751085382	NCOR2
cg08657492	0.619	0.5854999999999999	0.009785617357823245	0.01007043009031667	0.9458804523424877	AC004080.6;HOXA-AS2;HOXA-AS3;HOXA3;HOXA4
cg08491487	0.455	0.4305	0.0161976918626961	0.015388554933930649	0.9461538461538461	RNF39
cg18241555	0.391	0.412	0.009334444708410387	0.008776630944627271	1.0537084398976981	PRMT8
cg25952581	0.507	0.48	0.00888086059117891	0.00935265669167971	0.9467455621301775	AC004080.6;HOXA-AS2;HOXA-AS3;HOXA3;HOXA4
cg10604476	0.529	0.557	0.015800662178033918	0.01700334378425143	1.052930056710775	ICAM5
cg15915427	0.37	0.3505	0.010679355482870424	0.010619165415975918	0.9472972972972973	AC134312.1
cg16911810	0.56	0.5305	0.009141402545839497	0.0100130196947453	0.9473214285714284
cg09993718	0.433	0.4555	0.021064473372890833	0.022640339368141135	1.0519630484988454	DSCAML1
cg20035679	0.665	0.6995	0.012814414834157552	0.011315556681807261	1.0518796992481203	PRMT8
cg04104776	0.627	0.5945	0.006085221905271309	0.006444470648612022	0.9481658692185009	TRPV3
cg06207961	0.243	0.2305	0.011720713624241264	0.01074014131370968	0.9485596707818931
cg21800400	0.283	0.2975	0.0045765241058172215	0.005432441644865668	1.051236749116608	AKAP11
cg10494770	0.427	0.40549999999999997	0.015068620724514961	0.013633679403827028	0.9496487119437939	IGLL1
cg09703840	0.48	0.504	0.017086045473885317	0.017071071294668	1.05
cg01234299	0.731	0.7675000000000001	0.007111231445589566	0.007625176446049271	1.0499316005471957	FTCD
cg11945929	0.435	0.4565	0.013088995664195238	0.012448431706693045	1.049425287356322	AC004863.1
cg06511678	0.304	0.289	0.008961069970327824	0.008326362208364285	0.950657894736842	LAMA1
cg26571870	0.751	0.788	0.006831572396633382	0.007264392596139504	1.0492676431424768	GINS2
cg19558972	0.388	0.369	0.01379931239674109	0.013753438143182067	0.9510309278350515	IGLL1
cg01963623	0.299	0.2845	0.010976511572671613	0.01100410818336227	0.951505016722408	USP18
cg09317728	0.33	0.314	0.007287828461853578	0.006405313691899396	0.9515151515151514
cg12681727	0.516	0.541	0.009179695371651213	0.009422792973253734	1.0484496124031009	COL6A3
cg11125037	0.228	0.239	0.006396676994195347	0.006887320874921016	1.0482456140350875	SMPD5
cg05001044	0.363	0.3455	0.0037685142615585905	0.005687067303062774	0.9517906336088153	MT-CO1;MT-CO2;MT-TA;MT-TC;MT-TD;MT-TN;MT-TY
cg07266910	0.7	0.6665000000000001	0.00694524136759567	0.007055385495494519	0.9521428571428573	ZMAT3
cg11166303	0.639	0.6085	0.011867385641822454	0.011864540934288863	0.9522691705790298	EIPR1
cg08223357	0.503	0.527	0.01146219300780153	0.010002534680269242	1.047713717693837	RBFOX3
cg15390444	0.638	0.608	0.006129947003306236	0.007466402766767311	0.9529780564263323	AL162274.1;BNIP3
cg06699216	0.575	0.548	0.010601877069364272	0.01152500969356343	0.9530434782608697	CSGALNACT1
cg08028341	0.643	0.673	0.013651519265313388	0.013582332619860641	1.0466562986003112	OBP2A
cg04227238	0.151	0.144	0.007877316913827955	0.008358698730601868	0.9536423841059603	HCG4B;HLA-K
cg14633052	0.368	0.385	0.005791924014962464	0.007138364981820494	1.046195652173913
cg14015765	0.694	0.662	0.007380804003957959	0.00754637075779962	0.9538904899135447
cg01833234	0.838	0.7995000000000001	0.00680992467449148	0.008149093562928393	0.954057279236277	DNHD1
cg16995768	0.709	0.6765000000000001	0.006372482113111599	0.007816017386095227	0.9541607898448521	PTPRN2
cg24343310	0.167	0.1745	0.004165059801113193	0.004496497151750875	1.0449101796407185
cg03080147	0.785	0.75	0.0061765815625496505	0.007197211556460841	0.9554140127388535	MTMR7
cg23884241	0.572	0.5465	0.01012843875497027	0.008228910308122755	0.9554195804195805	AC004080.6;HOXA-AS2;HOXA-AS3;HOXA3;HOXA4
cg24874555	0.337	0.322	0.006634067528788802	0.007042444063903429	0.9554896142433235	TNPO2
cg12511214	0.09	0.086	0.005867643540659041	0.008070894645463293	0.9555555555555555	CACNA1I
cg14259717	0.542	0.566	0.010854989664104626	0.013861070983190948	1.0442804428044279	LDHC
cg15870818	0.52	0.543	0.006548110113009315	0.008630898034547214	1.0442307692307693	AC125618.1;TTC14
cg26033526	0.839	0.876	0.012243729551208784	0.007967589438994765	1.0441001191895114	PSMB9;TAP1
cg24496423	0.499	0.477	0.017212130597995343	0.018731936516611696	0.9559118236472945	SRPK3
cg15017067	0.785	0.7505	0.0075323613662063	0.007976090122188462	0.9560509554140126	FAM184B
cg24121168	0.348	0.333	0.007515489511673979	0.008182688970700007	0.956896551724138	FAM3D
cg00923880	0.511	0.489	0.016524062254905915	0.01735754709425929	0.9569471624266145	CSGALNACT1
cg24925741	0.047	0.049	0.019502563755881556	0.019497110123031212	1.0425531914893618	AL590822.3
cg23945265	0.481	0.461	0.005174242316288295	0.005790751487678089	0.9584199584199585	BHLHA9
cg02173067	0.664	0.6365000000000001	0.008536585622898689	0.00983212776961679	0.9585843373493976
cg00124993	0.534	0.512	0.015103992946648555	0.013804080614832202	0.9588014981273408	VTRNA2-1;Vault
cg01911977	0.657	0.684	0.007999992099703396	0.0075891770916885854	1.0410958904109588	PKD1
cg17491146	0.525	0.5035000000000001	0.008291479547177997	0.00792531898159986	0.9590476190476191
cg06277638	0.392	0.408	0.007442360771047234	0.007999934519101786	1.040816326530612	MIR570;MUC20-OT1
cg00291366	0.418	0.401	0.01130635895148782	0.011563192613326721	0.9593301435406699
cg12242345	0.801	0.769	0.005536176506637941	0.00718535595669266	0.9600499375780275
cg02962521	0.489	0.5085	0.009199036683905518	0.009523489402193965	1.039877300613497
cg02458875	0.672	0.6984999999999999	0.01716702212955672	0.015260777315099058	1.0394345238095235	AC012508.1;AC012508.2;AC012508.3
cg04450456	0.813	0.781	0.007085131809291863	0.0074101680294294744	0.960639606396064	FAM184B
cg06536614	0.559	0.537	0.013675215073577864	0.012457446927678398	0.960644007155635	VTRNA2-1;Vault
cg19446165	0.357	0.34299999999999997	0.01048685027871913	0.009782228478917713	0.9607843137254901	RPH3AL
cg17054449	0.59	0.613	0.00810063318014975	0.008562504939219218	1.0389830508474576	KIAA1210
cg25533997	0.643	0.618	0.007094514937667425	0.007734629354115173	0.9611197511664075	AC009899.1;CELF4
cg06942814	0.543	0.522	0.00797535295711751	0.00836165511231137	0.9613259668508287	AC004080.6;HOXA-AS2;HOXA-AS3;HOXA3;HOXA4
cg12293170	0.272	0.2615	0.00599664470587726	0.006300497548466863	0.9613970588235293	PLXNA4
cg01691104	0.441	0.458	0.006951680216041902	0.007637764391065225	1.0385487528344672	SDK2
cg05609160	0.352	0.3655	0.009466846239119092	0.009424810644426029	1.0383522727272727	CRTC3-AS1
cg19815596	0.197	0.1895	0.010932686683702734	0.009728300004109122	0.9619289340101522
cg05183226	0.764	0.735	0.0039775333570518405	0.006623152964325477	0.9620418848167539	WNT9A
cg14853772	0.74	0.768	0.012060514492570321	0.009028176137349277	1.037837837837838	IAH1
cg11721177	0.384	0.3695	0.01153003090588536	0.011105992589787034	0.9622395833333333	EPHA8
cg08337959	0.663	0.688	0.010289204822383803	0.008996866823893128	1.037707390648567	TNNT3
cg06115576	0.789	0.8185	0.011279252034093886	0.006340733950760414	1.0373891001267426	DIP2C
cg01878807	0.389	0.3745	0.011344106694969163	0.010499959630212746	0.9627249357326478	DHRS4;DHRS4-AS1
cg18927185	0.725	0.698	0.009887154031345482	0.009864106653260516	0.9627586206896551	HLA-DPB2
cg03651054	0.602	0.58	0.015747739934347825	0.017188234370495954	0.9634551495016611	AL135901.1
cg06496641	0.533	0.514	0.006493345331461543	0.008217529301244145	0.9643527204502814
cg11573854	0.514	0.532	0.012250427358473337	0.012110247361103525	1.0350194552529184
cg08735705	0.408	0.394	0.010158602941253576	0.010588911380044877	0.965686274509804	COX19
cg21203249	0.556	0.575	0.02140560743319551	0.025247292162640666	1.0341726618705034	SEMA4D
cg01693350	0.382	0.369	0.008477332830779769	0.00815206606224082	0.9659685863874345	WT1
cg20692980	0.788	0.814	0.008722494187778084	0.009092579830709411	1.032994923857868
cg00026803	0.698	0.675	0.005796924032604909	0.007978555005899278	0.9670487106017194	KCNJ9
cg20242889	0.167	0.1615	0.013907576068330178	0.01444024098539953	0.9670658682634731	AC008537.1;CYP2T1P
cg16126754	0.599	0.5794999999999999	0.008592724306134907	0.00968619012210528	0.9674457429048413
cg26669159	0.495	0.479	0.01328254392142946	0.013118797747153075	0.9676767676767677	CAMTA1
cg21214613	0.758	0.7825	0.008589820232805825	0.008891364536646896	1.0323218997361476	CLCNKA;HSPB7
cg21355828	0.22	0.213	0.007608223863151397	0.007548318985434753	0.9681818181818181
cg07722360	0.852	0.825	0.006041851248354379	0.0077004501290782994	0.9683098591549295	BANF2
cg20583945	0.175	0.1695	0.01609032005033634	0.013314186522129805	0.9685714285714287	GSDMD
cg18833933	0.583	0.601	0.007016189701121411	0.008093775859136555	1.0308747855917668	LRCOL1
cg26896946	0.551	0.534	0.013300364627654868	0.011991610720888071	0.969147005444646	VTRNA2-1;Vault
cg02347212	0.727	0.749	0.005766709816641074	0.006076191730158975	1.030261348005502
cg09323728	0.53	0.546	0.012149764366867911	0.011196832389575842	1.030188679245283	AC087752.3;NDUFAF6;TP53INP1
cg23682866	0.517	0.5325	0.008599036774895352	0.008175140445642467	1.029980657640232
cg10548968	0.534	0.518	0.009739290956246621	0.007873830015379899	0.9700374531835205	CAPN5
cg15168577	0.404	0.392	0.012742445295132262	0.011583196987374717	0.9702970297029703
cg22238209	0.832	0.8565	0.010158182072789436	0.010347703629093086	1.0294471153846154	MAG
cg10455938	0.034	0.033	0.005218715177046314	0.007353981710477086	0.9705882352941176	CACNA1I
cg14497223	0.462	0.4485	0.0083761689769207	0.0077428032847730865	0.9707792207792207
cg04439458	0.705	0.6845000000000001	0.00731103565215079	0.00803871743049727	0.9709219858156031	SIL1
cg07665535	0.295	0.2865	0.005598730334259498	0.0057702203455753005	0.9711864406779661	MIR193B;MIR193BHG
cg12064373	0.295	0.2865	0.012343478404502872	0.011865022405787422	0.9711864406779661	BRSK2
cg12615235	0.348	0.358	0.006419895854023664	0.008023525819835682	1.028735632183908	HS3ST6
cg13481359	0.368	0.3575	0.00654890857886214	0.007019582641306997	0.9714673913043478	EGR4
cg18569182	0.496	0.482	0.004644865503116158	0.0049161596514927484	0.9717741935483871	TRAIP
cg21469772	0.624	0.6415	0.015509942692157587	0.013269266464347056	1.0280448717948718	LHX6
cg26826350	0.449	0.4615	0.009623533665435892	0.010752660584509736	1.0278396436525612
cg22234529	0.481	0.494	0.01213337683422537	0.010879386332822628	1.027027027027027	TP73
cg02071172	0.769	0.7484999999999999	0.007155404122183271	0.009103002145063275	0.9733420026007802	PRICKLE2;PRICKLE2-DT
cg10104252	0.358	0.3675	0.00916215449137978	0.010113070284899713	1.026536312849162	PRMT8
cg15429214	0.719	0.7375	0.005905939910411028	0.005614317514906664	1.025730180806676
cg19405177	0.529	0.5155000000000001	0.011466506242997429	0.011974141271493493	0.9744801512287335	PLEC
cg11438310	0.589	0.574	0.012344563134657103	0.01086195275709261	0.9745331069609507	CMYA5
cg13667389	0.693	0.7104999999999999	0.007209686837784611	0.007214117489566307	1.0252525252525253	BAIAP2-DT
cg13692134	0.357	0.366	0.012296965641823228	0.010881392378345	1.0252100840336136
cg02026801	0.817	0.837	0.008988636825061649	0.007386761470953194	1.0244798041615668	AC020915.4;ERVK3-1;ZNF8-ERVK3-1
cg02661034	0.47	0.4815	0.004753554698110994	0.005311891637743626	1.024468085106383	LPCAT1
cg21023831	0.598	0.5834999999999999	0.005752311882454334	0.005524225619732743	0.9757525083612039	TNS1
cg07004386	0.25	0.256	0.010340999103353982	0.013086269882810116	1.024	CCDC177
cg20540428	0.565	0.5515000000000001	0.015941722442421376	0.015395520297333537	0.9761061946902657	GXYLT2;PPP4R2
cg10525394	0.797	0.778	0.005300528152600241	0.008149803147228936	0.9761606022584692	ZDHHC14
cg27525524	0.231	0.2255	0.008091544277919463	0.0074418084407169155	0.9761904761904762	EPHA2
cg25572904	0.823	0.8425	0.0042887151137020185	0.005653628345757157	1.0236938031591738	AL139384.2
cg05135176	0.491	0.4795	0.011725577138442224	0.01047235034751899	0.9765784114052953	PTPRN2
cg09730930	0.601	0.615	0.006721151950176313	0.008740635340225894	1.0232945091514143
cg20192814	0.817	0.798	0.008483379530400938	0.009862824835224186	0.9767441860465117	RNASEH2B
cg02887598	0.829	0.81	0.01976652472778103	0.018239503068748386	0.9770808202653801	BIN1
cg18815398	0.639	0.6245	0.010758395885681725	0.012757840168871973	0.9773082942097028
cg06424894	0.442	0.452	0.008697345331062652	0.009196024450584235	1.0226244343891402	SORD
cg12042135	0.781	0.7635000000000001	0.011769711502093017	0.01489179491514651	0.9775928297055058	AC093627.3;FAM20C
cg04091063	0.09	0.088	0.0059316597671743455	0.005206285312356612	0.9777777777777777	AKR7A3
cg14503935	0.704	0.7195	0.008190155056514421	0.008605384678532413	1.0220170454545456
cg05947740	0.501	0.49	0.005204043515667846	0.005745887630910129	0.9780439121756487	PHYHIP
cg08846870	0.529	0.5405	0.01483098394392385	0.014127262410897136	1.0217391304347825	RASAL3
cg08289130	0.738	0.754	0.008752462991832237	0.007950316382689494	1.0216802168021681
cg13301327	0.817	0.8345	0.020294245043057196	0.016188474707277037	1.021419828641371	ZBTB46
cg24648384	0.493	0.5035000000000001	0.02172233223427465	0.019668562594029486	1.0212981744421907	AMZ1;GNA12
cg18089426	0.634	0.6205	0.009981455374578889	0.010763842301908874	0.9787066246056783
cg00770443	0.73	0.7144999999999999	0.00506091592194796	0.006276248400418823	0.9787671232876711	WSCD2
cg26264419	0.686	0.7004999999999999	0.009195740134805766	0.0077042377869215506	1.0211370262390669	HSPA12A
cg07166546	0.45	0.4595	0.013592567330025425	0.01265760705198457	1.021111111111111
cg15234197	0.48	0.47	0.007103405225216821	0.0074398960143013506	0.9791666666666666	AP003071.2;AP003071.5;SMIM38
cg06346838	0.533	0.544	0.007970914616423654	0.008079683893042163	1.020637898686679	APC2;C19orf25
cg14991769	0.34	0.333	0.006462861935862523	0.006509521423848157	0.9794117647058823	TMEM176A;TMEM176B
cg14348540	0.463	0.4725	0.006389054800731062	0.006909363463353136	1.0205183585313173	SLC39A14
cg19436429	0.444	0.453	0.007765060199215577	0.009149350682232334	1.0202702702702704	KCNMB3;LRRFIP1P1
cg17813328	0.496	0.506	0.007323432372533353	0.006970686649394749	1.0201612903225807	EPB41L3
cg23917477	0.58	0.5914999999999999	0.005603391344384505	0.007659852719764541	1.0198275862068964	TMEM132D
cg14876077	0.532	0.5215000000000001	0.007859982519964556	0.010135024382907323	0.980263157894737	EXOC3L2;MARK4
cg22910295	0.495	0.4855	0.008233629466072525	0.00943651954183604	0.9808080808080808	ICAM5
cg27505492	0.29	0.2955	0.010064368326863596	0.011492915629349893	1.0189655172413794	LRCOL1
cg06193597	0.692	0.705	0.02788791606811657	0.02820375503520925	1.0187861271676302	CROCC2;UICLM
cg25697727	0.645	0.657	0.011705386078901063	0.009911756530449893	1.0186046511627906	PLPP2
cg01524149	0.676	0.6635	0.00466183909456778	0.006273957374628592	0.9815088757396448
cg16505548	0.736	0.7495	0.012496961929039362	0.011873735622182772	1.018342391304348	MAGIX
cg24337025	0.559	0.549	0.01273829750949665	0.011864729531349856	0.9821109123434705	AC011322.1
cg14656329	0.897	0.881	0.003415987986757603	0.004325739385870037	0.9821627647714604
cg01688202	0.82	0.8345	0.009103842623525036	0.007252731865019879	1.0176829268292684	SPATA2
cg16081854	0.481	0.4725	0.02577309492637746	0.02763759028833272	0.9823284823284824	AC021087.5;PDCD6;PDCD6-AHRR
cg25769566	0.651	0.6625000000000001	0.008613327296013216	0.0093028803058576	1.0176651305683564	LY6G5C
cg02011723	0.401	0.394	0.011640147154503117	0.011889254498081299	0.9825436408977556	TNPO2
cg18341905	0.833	0.8474999999999999	0.00849104622013225	0.008544709191321085	1.0174069627851139	BNIP3L
cg10962762	0.548	0.5385	0.015393872910030072	0.01583877360152279	0.9826642335766422
cg25047618	0.552	0.5425	0.012025906362192144	0.010849883508356223	0.9827898550724636	AC005858.2;LINC02359
cg06260709	0.525	0.516	0.011321578514420241	0.01117842188478112	0.9828571428571429
cg10471638	0.778	0.765	0.01913308917595653	0.020369454419108878	0.9832904884318766
cg06726390	0.15	0.1475	0.00853144911094358	0.008639516171458245	0.9833333333333333	PCED1A;VPS16
cg08319922	0.846	0.832	0.0038929685757562622	0.005170286869304311	0.983451536643026
cg16277169	0.769	0.7815000000000001	0.006128360894300185	0.006455756495912503	1.0162548764629389	TBX3
cg11987759	0.831	0.8445	0.005944762386082223	0.005619386963230035	1.016245487364621	GUSB
cg23995446	0.218	0.2145	0.010281792231272133	0.010413495782865266	0.9839449541284404	AC010336.3;PRR36
cg01073463	0.79	0.7775000000000001	0.005766261144425854	0.008437265297069228	0.9841772151898734	GRIP1
cg25001544	0.613	0.6225	0.009265832995042104	0.00959913840344809	1.0154975530179446	GRM4
cg13608545	0.651	0.661	0.005266199880696956	0.0059236596616373425	1.0153609831029187
cg10850215	0.586	0.577	0.011727138718425338	0.01202577784850995	0.984641638225256	HLA-DPA1;HLA-DPB1
cg18473686	0.559	0.5505	0.005048939179005203	0.005523518461787885	0.9847942754919498	SYN3
cg21114303	0.667	0.657	0.01364263245179932	0.013587266514745894	0.985007496251874	PHF8
cg03868770	0.434	0.4275	0.010657826951336768	0.01099535648144273	0.9850230414746544	RNF215
cg08871495	0.539	0.547	0.009130867113307317	0.010092008149381071	1.0148423005565863
cg10712884	0.862	0.8745	0.014121840469176769	0.01070764944746687	1.0145011600928076	AC093824.2
cg22452230	0.277	0.273	0.006287782563259329	0.007019050412820214	0.9855595667870036	AC027237.2;DRAIC
cg01049133	0.523	0.5155000000000001	0.007869197212454687	0.008384697347328596	0.9856596558317401	OLFM1
cg23290146	0.106	0.1045	0.009122301327464291	0.013016296191137979	0.9858490566037735	AC015688.4;LGALS9
cg19459454	0.354	0.359	0.009606519477897608	0.011208649823863041	1.0141242937853108	CMTM7
cg13403503	0.513	0.506	0.008027977897979809	0.007276168260160432	0.98635477582846	LINC01511
cg00871238	0.698	0.7075	0.017991295321274085	0.016513295501467132	1.0136103151862466	AL590226.1
cg18448991	0.744	0.754	0.003915347469555401	0.0035593439638465984	1.0134408602150538	DNAJC5;MIR941-5
cg16504670	0.748	0.758	0.00535453439016864	0.005523639706480379	1.0133689839572193	DEF8
cg19478951	0.152	0.15	0.005896926554475794	0.006308554107451443	0.9868421052631579	JAKMIP3
cg12197752	0.691	0.682	0.00699149985527556	0.009678526426125995	0.986975397973951
cg27225663	0.776	0.766	0.014709107382976866	0.016843042097504306	0.9871134020618556
cg18901140	0.55	0.557	0.0069394677663226	0.007609521524806348	1.0127272727272727
cg08704539	0.517	0.5105	0.008962625444918913	0.009820932947712229	0.9874274661508703	TAF7L
cg15268920	0.758	0.7484999999999999	0.01634459887066294	0.016156853664056232	0.9874670184696569
cg05948955	0.847	0.8574999999999999	0.015252255275409935	0.012393257253095829	1.0123966942148759	GALNT9
cg12096447	0.61	0.6174999999999999	0.010363192323483596	0.010123187567706783	1.012295081967213	BRF1;BTBD6
cg02539798	0.734	0.743	0.005881060892526715	0.006903252474824905	1.0122615803814714	PTPRN2
cg06446548	0.581	0.588	0.006650883219601464	0.007283669008583055	1.0120481927710843
cg00805880	0.042	0.0415	0.007774604935151619	0.007416873671037858	0.9880952380952381	PPFIA4
cg03190825	0.464	0.46950000000000003	0.012962019666006862	0.01269273804150912	1.011853448275862	CYP4F11
cg04282082	0.591	0.598	0.01672927948056305	0.014517980881835278	1.011844331641286	LHX6
cg16900964	0.549	0.5425	0.006848938760882156	0.007614394740909644	0.9881602914389799	NFATC1
cg27145048	0.62	0.627	0.009346217882968312	0.00893684857610992	1.011290322580645	STK32C
cg22822140	0.667	0.6595	0.019237067914625695	0.020821040992983417	0.9887556221889054	SRPK3
cg02662417	0.71	0.7024999999999999	0.010713834248377364	0.010954830876117141	0.9894366197183098	ARID1B
cg06804873	0.871	0.862	0.020680092617662515	0.021469366480574896	0.9896670493685419	MFSD2A
cg11588903	0.729	0.7215	0.007294240079038483	0.00617019157496162	0.9897119341563787	AC020908.3;MYO9B
cg18419358	0.443	0.4385	0.007165794865052716	0.008568350977402175	0.989841986455982
cg16706687	0.69	0.683	0.005053564615960545	0.007460878528387547	0.9898550724637682	SHANK2
cg12127706	0.499	0.494	0.01428656531991693	0.013162131621837915	0.9899799599198397	CTTN
cg13239126	0.703	0.71	0.019429265088631794	0.017936467049580518	1.0099573257467995	KAZN
cg09859596	0.824	0.832	0.007543223811243404	0.007241568367633167	1.0097087378640777	ALPL
cg11488033	0.679	0.6855	0.009945703292413089	0.009981885636391097	1.0095729013254786	AC011322.1
cg10664162	0.888	0.8795	0.00425968594077959	0.005258752062246691	0.9904279279279279	AL358216.1;DIP2C
cg09284655	0.837	0.845	0.006820779171969481	0.006231037879662909	1.009557945041816
cg23563927	0.159	0.1605	0.004322625679376396	0.006116155433232919	1.009433962264151	CFAP46
cg00255732	0.645	0.651	0.01471778555118321	0.013480896220629639	1.0093023255813953	ANO7
cg13786083	0.754	0.761	0.011337513202760436	0.010743563150105743	1.0092838196286473
cg15877915	0.704	0.6975	0.009400503383110966	0.008917949733449206	0.9907670454545455	TACC2
cg07796335	0.653	0.659	0.007237870085028019	0.008762705613536644	1.0091883614088821
cg24801230	0.837	0.844	0.02097621474406714	0.016789573467962112	1.0083632019115891	MAPT
cg22352450	0.9	0.9075	0.007857364757855808	0.004475236655392698	1.0083333333333333	TMCO3
cg13404038	0.6	0.595	0.00769833731132567	0.007477299013565178	0.9916666666666667	CRB2
cg00101728	0.483	0.487	0.011369173527959775	0.013132398241076272	1.0082815734989647	SERPINB6
cg22785556	0.856	0.849	0.013538507664173145	0.014266052487617155	0.991822429906542	AC073957.1;C7orf50
cg18929511	0.367	0.364	0.011327409147248958	0.01107537180646554	0.9918256130790191	AC124242.1;ASAH1
cg11462099	0.255	0.257	0.013407575870714977	0.013424471783979324	1.007843137254902	ATP11A
cg27266060	0.467	0.4705	0.017895436933778267	0.017618493058587075	1.007494646680942
cg12161971	0.781	0.7755000000000001	0.00672643230786541	0.008810223377842862	0.9929577464788734	USP35
cg15365218	0.808	0.8134999999999999	0.004738456104232953	0.006778456978380182	1.0068069306930691	KIAA1549L
cg20546279	0.739	0.734	0.00631852096249739	0.007478857996320952	0.993234100135318
cg03274069	0.681	0.6765000000000001	0.006840675588684645	0.006306160047056628	0.9933920704845816	AVPR2;U52112.1
cg25417675	0.464	0.461	0.009303509284977692	0.010178149749812161	0.9935344827586207	LY6G5C
cg18665594	0.545	0.5415000000000001	0.01013281790697697	0.011248426432457836	0.9935779816513762
cg18496318	0.794	0.789	0.005363205215432143	0.006560380550077067	0.9937027707808564	IQSEC1
cg15803845	0.497	0.5	0.011133426491554261	0.009858530316525149	1.0060362173038229	BRSK2
cg06872257	0.332	0.33	0.007672203969925887	0.007663230706766352	0.9939759036144579	FGF20
cg23430652	0.458	0.4555	0.006779650433340696	0.006477302316329003	0.9945414847161572	MIB2
cg17382302	0.734	0.73	0.01242276147148453	0.011334847143460957	0.9945504087193461	GOLGA8A
cg21864016	0.918	0.913	0.015102170540607243	0.018727143413172713	0.9945533769063181	C14orf132
cg02449670	0.827	0.8314999999999999	0.013350109325232713	0.008894767401688285	1.005441354292624	FRMD5
cg13947999	0.737	0.741	0.00715125876633868	0.008381166491153237	1.005427408412483
cg13740929	0.569	0.572	0.00884728903003149	0.009398470865714333	1.0052724077328647	LY6G5C
cg25370039	0.878	0.8825000000000001	0.007390080420977107	0.006426595870673633	1.005125284738041	GALNT9
cg09526356	0.496	0.4935	0.0059285815379594665	0.007047476355567535	0.9949596774193549	PCDH9;PCDH9-AS4
cg06595479	0.5	0.4975	0.007972258292254585	0.008290735142137016	0.995	TPGS1
cg27407546	0.501	0.4985	0.00708919784733815	0.006537398092429253	0.9950099800399201	ARHGAP8;PRR5-ARHGAP8
cg13775636	0.723	0.7264999999999999	0.007250781319839397	0.008316822554411917	1.0048409405255878	DIP2C;PRR26
cg07223240	0.316	0.3145	0.011150644549073406	0.010467604367183022	0.995253164556962
cg22835630	0.87	0.866	0.007341094930077142	0.0105781298158551	0.9954022988505747	SNHG14;SNORD115-11
cg24576995	0.812	0.8085	0.005546761552479332	0.005902663706677076	0.9956896551724137	PTPRN2
cg05725404	0.356	0.3575	0.014844598468691048	0.013087607187961176	1.0042134831460674	NDRG4
cg16778382	0.598	0.6005	0.010371518377280403	0.01145441338033155	1.004180602006689	TMPRSS6
cg15027907	0.242	0.243	0.006454606600186868	0.006482066933410027	1.0041322314049588
cg16708938	0.516	0.518	0.011739596122018504	0.011360474509052663	1.003875968992248
cg00854963	0.391	0.3895	0.007583591589058886	0.007441948351911262	0.9961636828644501	NLGN3
cg01387905	0.798	0.795	0.019144386454858924	0.020139890042820116	0.9962406015037594	ADAMTS2
cg20708909	0.869	0.866	0.005448360484551937	0.005362956557544449	0.996547756041427	OPCML
cg09827761	0.147	0.1465	0.012048416548596924	0.015325918551612637	0.9965986394557823	LINC01169
cg16780454	0.448	0.4465	0.012943685177855027	0.013654108024703206	0.9966517857142857
cg06074801	0.941	0.938	0.007052365682934156	0.0044267033607875966	0.9968119022316685	DSCAM
cg14110709	0.788	0.7905	0.005482058904981869	0.005873909466709995	1.0031725888324872	ADAMTS13;CACFD1
cg07280807	0.858	0.8605	0.007133037434781502	0.0063358492079782745	1.002913752913753
cg03078006	0.707	0.705	0.007846360962705629	0.00893252011195117	0.9971711456859972	TMPRSS6
cg25112202	0.361	0.36	0.006031649257338826	0.008343751353576744	0.997229916897507
cg23940614	0.599	0.5974999999999999	0.006013432196695652	0.007856587096130836	0.9974958263772954	SH3GL3
cg11991824	0.434	0.433	0.008606103984755049	0.008636043921477073	0.9976958525345622	LY6G5C
cg05846476	0.684	0.6825000000000001	0.006325046383958103	0.006178733543426546	0.9978070175438597	ELOVL4
cg05717871	0.695	0.6964999999999999	0.011127629281798626	0.010501868900885525	1.0021582733812948	DRD4
cg18890615	0.927	0.925	0.0067280561739466085	0.006794105909080887	0.9978425026968716
cg26853071	0.796	0.7975000000000001	0.018011495942744035	0.020053538114686888	1.0018844221105527	LINC02685
cg15537850	0.569	0.568	0.011182770408704495	0.010581423324559983	0.9982425307557118	AC067930.1;AC067930.5;NAPRT
cg12012581	0.874	0.8725	0.006891086821864704	0.013107011581409226	0.9982837528604119	AC093627.3;FAM20C
cg12562232	0.933	0.9315	0.010148951322529185	0.009688140437142632	0.9983922829581993	IGF1R
cg12800962	0.622	0.621	0.011799847003605372	0.0109309253079198	0.9983922829581994
cg12709207	0.706	0.705	0.007740156592129066	0.0074058101623191794	0.9985835694050992
cg01957712	0.912	0.911	0.012083316926319929	0.011720061278342799	0.9989035087719298	PARD3B
cg08502377	0.935	0.936	0.004713090238792517	0.0074511531400852935	1.0010695187165775	SEC14L1
cg25878441	0.608	0.6074999999999999	0.009902311415014482	0.00986234707390039	0.9991776315789472	AC015712.1;AC015712.6
cg20475486	0.835	0.8345	0.007198198856611646	0.00755430656350939	0.9994011976047905
cg12511356	0.899	0.8995	0.00911218826659871	0.0054399324656221855	1.0005561735261401	KIF1A
cg02567769	0.667	0.667	0.008752846725571483	0.009666549291078507	1	RASGEF1C
cg01781963	0.79	0.79	0.006581009163692224	0.006884512561576664	1	C5orf64;C5orf64-AS1
cg25172243	0.571	0.571	0.011487327437951092	0.011307604849080619	1	MCF2
cg05772692
cg10078540
cg07563761						AC148477.3;GALNT9
